# Supplementary material for: Whole-Genome Resequencing to Identify Selection Signatures Associated with High Fertility in Lüliang Black Goat
Source: Animals (Basel). 2024 Dec 26;15(1):36. doi: 10.3390/ani15010036 (PMC11718830; doi:10.3390/ani15010036)
Supplement: Supplementary file 1 [file animals-15-00036-s001.zip]

Archive with 2 entries (2 files):
- Figure S1. 17-site mass spectrometry detection.tif
- Supplementary Materials table.xlsx
