# Supplementary material for: Whole-Genome Resequencing to Identify Selection Signatures Associated with High Fertility in Lüliang Black Goat
Source: Animals (Basel). 2024 Dec 26;15(1):36. doi: 10.3390/ani15010036 (PMC11718830; doi:10.3390/ani15010036)
Supplement: Supplementary file 1 [file animals-15-00036-s001.zip › Supplementary Materials table.xlsx]

## Sheet: Table S1. Quality assessment of
sample	Raw bases(bp)	Clean bases(bp)	Effective rate(%)	Error rate(%)	Q20(%)	Q30(%)	GC content(%)
T1	33118415400	32798705100	99.03	0.03	96.56	91.1	45.23
T2	32080865400	31752975600	98.98	0.03	96.8	91.62	45.45
T3	34863054300	34600094100	99.25	0.03	96.59	91.14	45.16
T4	31261845300	31060350300	99.36	0.03	96.8	91.51	43.61
T5	32387426100	32162702400	99.31	0.03	96.67	91.25	44.03
T6	33551636100	33287281800	99.21	0.03	96.72	91.41	44.33
T7	32208764400	31968584400	99.25	0.03	96.73	91.42	44.31
T8	33827219700	33563992500	99.22	0.03	96.75	91.5	44.86
T9	30232890000	29967288600	99.12	0.03	96.78	91.54	44.39
T10	32173964400	31938035400	99.27	0.03	96.72	91.35	43.84
S1	32337603000	32158000200	99.44	0.03	96.78	91.41	42.75
S2	30512439900	30272103600	99.21	0.03	96.84	91.63	44.21
S3	33749629500	33419458800	99.02	0.03	96.49	90.96	44.73
S4	33991738800	33774105600	99.36	0.03	96.7	91.26	43.98
S5	31628416500	31402979400	99.29	0.03	96.74	91.41	43.53
S6	33386250000	32927037000	98.62	0.03	96.12	90.21	47.38
S7	34189951500	33826356000	98.94	0.03	96.5	90.93	43.97
S8	32530205700	32271905400	99.21	0.03	96.34	90.59	44.02
S9	31860424800	31622944800	99.25	0.03	96.62	91.15	43.78
S10	32585970900	32316856500	99.17	0.03	96.69	91.33	44.33

## Sheet: Table S2. Sequencing depth and 
sample	Clean_reads	mapped_reads	mapping_rate	Average_depth	Coverage_1X	Coverage_4X
T1	218658034	217443760	99.44	10.14	95.25	89.3
T2	211686504	210634147	99.5	9.78	95.18	87.41
T3	230667294	229791500	99.62	10.78	95.3	89.21
T4	207069002	206379924	99.67	9.35	95.02	89.4
T5	214418016	213529372	99.59	9.85	95.09	89.83
T6	221915212	218889140	98.64	8.73	94.94	86.66
T7	213123896	208378616	97.77	8.86	95	87.07
T8	223759950	218157078	97.5	7.11	93.33	62.97
T9	199781924	195176183	97.69	8.26	94.97	83.78
T10	212920236	211598647	99.38	9.49	95.1	89.83
S1	214386668	213392029	99.54	9.84	95.08	90.8
S2	201814024	200551689	99.37	9.34	95.09	88.85
S3	222796392	221466819	99.4	10.19	95	90.08
S4	225160704	224248161	99.59	10.31	95.19	91.28
S5	209353196	208612184	99.65	9.31	95.04	89.59
S6	219513580	218747060	99.65	11.02	94.94	80.12
S7	225509040	224510337	99.56	8.06	94.94	83.7
S8	215146036	214023450	99.48	9.91	95.24	90.67
S9	210819632	209263291	99.26	9.75	94.86	89.88
S10	215445710	214481248	99.55	10.04	95.12	90.42

## Sheet: Table S3. Genes annotated with 
fst_top5	pi_top5	XP-CLR_top5	Common
LOC102180430	BCHE	SLITRK3	SSR3
SSR3	SPTSSB	PPM1L	KCNAB1
KCNAB1	SMC4	LOC108636207	LOC102185610
SLC33A1	IFT80	ARL14	ERICH6
C1H3orf33	IQCJ	SMC4	EIF2A
LOC102185610	LEKR1	IFT80	SERP1
MBNL1	SSR3	LOC102180430	LOC102172204
ERICH6	KCNAB1	SSR3	LOC108636375
LOC102169223	SLC33A1	KCNAB1	LOC102190822
EIF2A	LOC102185610	PLCH1	LOC102191084
SERP1	GPR149	LOC102185610	ARMC8
LOC102172204	ERICH6	MBNL1	NCK1
HLTF	EIF2A	MED12L	LOC108636376
PAQR9	SERP1	P2RY12	SLC35G2
PCOLCE2	TSC22D2	P2RY13	STAG1
TFDP2	WWTR1	GPR87	MSL2
ATP1B3	TM4SF4	CLRN1	PPP2R3A
PXYLP1	TM4SF18	FAM188B2	EPHB1
LOC108636375	LOC102172204	ERICH6	NPHP3
LOC102190822	CPA3	LOC102169223	NEK11
LOC102191084	SLC9A9	EIF2A	NCAM2
LOC100861210	XRN1	SERP1	DSCAM
FOXL2	RASA2	PFN2	CLDN14
MRAS	CLSTN2	RNF13	SATB1
NME9	LOC102185085	COMMD2	ROBO2
ARMC8	LOC108636375	TM4SF1	ROBO1
IL20RB	LOC102190822	LOC102172204	CADM2
NCK1	LOC102191084	CP	EPHA3
LOC108636376	ARMC8	CPB1	MRPS6
SLC35G2	DBR1	AGTR1	SLC5A3
STAG1	A4GNT	PLSCR5	KIAA1524
PCCB	NCK1	SLC9A9	DZIP3
MSL2	LOC108636376	PAQR9	NECTIN3
PPP2R3A	SLC35G2	PCOLCE2	CCDC80
EPHB1	STAG1	TFDP2	LSAMP
SLCO2A1	MSL2	GRK7	ARHGAP31
LOC102172205	PPP2R3A	RASA2	GSK3B
LOC102172488	EPHB1	PXYLP1	LOC102173333
TOPBP1	NPHP3	CLSTN2	OSBPL11
CDV3	UBA5	NMNAT3	MUC20
NPHP3	ACPP	LOC108636375	MUC4
UBA5	CPNE4	LOC102190822	CEP19
NEK11	MRPL3	LOC102191084	PIGX
ASTE1	NEK11	LOC100861210	BDH1
NCAM2	NCAM2	FOXL2	APOD
ATP2C1	BRWD1	NME9	PPP1R2
DSCAM	DSCAM	ARMC8	ACAP2
TRAPPC10	TMPRSS3	DBR1	FGF12
PWP2	UBASH3A	A4GNT	IL1RAP
C1H21orf33	TSPEAR	IL20RB	POLR2H
CLDN14	LOC108636559	NCK1	CLCN2
SIM2	LOC108636550	LOC108636376	FAM131A
HLCS	LOC108636561	SLC35G2	EIF4G1
ERG	LOC108636562	STAG1	PSMD2
HACL1	LOC108636563	PCCB	ECE2
BTD	LOC106502465	MSL2	CAMK2N2
TBC1D5	LOC102189437	PPP2R3A	ALG3
SATB1	SLC19A1	EPHB1	ABCF3
KAT2B	PCBP3	KY	AP2M1
SGO1	CLDN14	CEP63	KLHL6
LOC108636388	TTC3	ANAPC13	KCNMB3
LOC102184668	DSCR3	TOPBP1	PIK3CA
TMPRSS15	COL6A6	CDV3	ZMAT3
CHODL	TBC1D5	NPHP3	NAALADL2
C1H21orf91	SATB1	DNAJC13	MECOM
USP25	LOC102181811	ACPP	TMEM222
ROBO2	SCAF4	CPNE4	SYTL1
ROBO1	SOD1	MRPL3	STX12
CADM2	ROBO2	NUDT16	CSRNP3
EPHA3	ROBO1	NEK11	PPIG
MRPS6	GBE1	ASTE1	CCDC173
SLC5A3	KRTAP11-1	NCAM2	MYO3B
KIAA1524	CADM2	ATP2C1	METTL8
DZIP3	CRYZL1	HMGN1	DCAF17
NECTIN3	EPHA3	LOC102177756	PDE11A
CCDC80	DONSON	DSCAM	OSBPL6
GAP43	SON	FAM3B	PRKRA
LSAMP	KRTAP15-1	ABCG1	FSIP2
ARHGAP31	LOC100861175	RSPH1	TRIM62
GSK3B	EPHA6	SLC37A1	CDK5R2
GPR156	MRPS6	WDR4	FN1
KPNA1	SLC5A3	HSF2BP	MAP2
PARP9	GABRR3	PDXK	PIKFYVE
DIRC2	LOC102172099	LOC102186527	PARD3B
SEMA5B	LOC102188254	TRAPPC10	SPATS2L
SEC22A	LOC102188532	PWP2	SATB2
LOC102173333	ST3GAL6	C1H21orf33	CNTNAP5
MUC13	DCBLD2	TSPEAR	GLI2
HEG1	SENP7	LOC108636548	SCTR
OSBPL11	LOC102183455	LOC108636556	TMEM37
RUBCN	NXPE3	LOC108636552	DBI
MUC20	NFKBIZ	LOC108636554	C2H2orf76
MUC4	TMEM50B	PCBP3	DPP10
TNK2	CBLB	COL6A2	NCKAP5
TFRC	IFNGR2	FTCD	THSD7B
ZDHHC19	IFT57	FBXO25	LRP1B
CEP19	KIAA1524	RUNX1	ARHGAP15
PIGX	DZIP3	CLDN14	LIN28A
PAK2	LOC102175896	SIM2	DHDDS
BDH1	NECTIN3	HLCS	CCDC148
APOD	PHLDB2	RIPPLY3	WDTC1
PPP1R2	SLC9C1	PIGP	ZMYM6
ACAP2	CD200	TTC3	INTS3
FGF12	SLC35A5	DSCR3	SLC27A3
IL1RAP	CCDC80	ERG	RAB13
C1H3orf70	SIDT1	COL6A6	RPS27
VPS8	USF3	COL6A5	NUP210L
MAGEF1	ATP6V1A	METTL6	PMF1
LOC102181164	GRAMD1C	HACL1	PAQR6
POLR2H	ZDHHC23	BTD	BGLAP
CLCN2	ZBTB20	SATB1	SMG5
FAM131A	LSAMP	KCNH8	CRABP2
EIF4G1	IFNAR1	TMPRSS15	ISG20L2
PSMD2	ARHGAP31	CHODL	RRNAD1
ECE2	NR1I2	C1H21orf91	MRPL24
CAMK2N2	GSK3B	BTG3	EIF2B3
ALG3	STXBP5L	CXADR	LOC102190657
ABCF3	ROPN1	USP25	SLC5A9
AP2M1	LOC102173333	HUNK	LOC106501971
KLHL24	SLC12A8	LOC102181811	ZCCHC11
KLHL6	ZNF148	RBM11	USP24
KCNMB3	OSBPL11	LIPI	DAB1
PIK3CA	MUC20	ROBO2	FGGY
ZMAT3	MUC4	TIAM1	AK4
NAALADL2	UBXN7	ROBO1	PDE4B
MRPL39	LOC102173689	GBE1	GNG12
SPATA16	RNF168	KRTAP11-1	LRRC7
ECT2	SMCO1	CADM2	NEGR1
PLD1	CEP19	EPHA3	DDAH1
MECOM	PIGX	PROS1	ODF2L
RBMS1	PAK2	EPHA6	LRRC8B
TMEM222	DLG1	LOC102182256	LRRC8D
SYTL1	BDH1	LOC102182538	DPYD
MAP3K6	APOD	CLIC6	SNX7
FCN3	PPP1R2	RCAN1	SLC30A7
CD164L2	ACAP2	MRPS6	PPP1R9A
GPR3	OPA1	SLC5A3	VPS50
WASF2	FGF12	CLDN17	AKAP9
STX12	IL1RAP	ST3GAL6	TPK1
PPP1R8	P3H2	DCBLD2	TAS2R40
SCN2A	LOC102178398	GRIK1	TAS2R39
CSRNP3	POLR2H	SENP7	UBN2
ABCB11	CLCN2	ZPLD1	DGKI
DHRS9	FAM131A	CBLB	CNOT4
LRP2	EIF4G1	BBX	CALD1
BBS5	PSMD2	CD47	EXOC4
KLHL41	ECE2	HHLA2	AASS
FASTKD1	CAMK2N2	MYH15	ANKRD7
PPIG	ALG3	KIAA1524	LSM8
CCDC173	ABCF3	DZIP3	POU6F2
MYO3B	AP2M1	LOC102175896	YAE1D1
RCC1	DVL3	MORC1	SUGCT
TRNAU1AP	EIF2B5	CCT8	HECW1
METTL8	LOC102185396	USP16	STK17A
DCAF17	LOC102185870	RWDD2B	ZNF804B
LOC100861136	LOC102183269	NECTIN3	HOXA1
CDCA7	KLHL6	CD96	HOXA2
PDE11A	MCF2L2	PLCXD2	HOXA3
OSBPL6	B3GNT5	PHLDB2	TRIL
PRKRA	PEX5L	TMPRSS7	NOD1
SSFA2	KCNMB3	C1H3orf52	BBS9
ACTL8	PIK3CA	GCSAM	THAP5
FSIP2	ZMAT3	SLC9C1	DNAJB9
CALCRL	KCNMB2	CCDC80	IMMP2L
TFPI	ITSN1	SIDT1	MDFIC
ASNSD1	NAALADL2	ATP6V1A	MET
ANKAR	NLGN1	GRAMD1C	COG5
OCA2	FNDC3B	ZBTB20	RELN
RBBP4	SLC7A14	GAP43	CCDC146
SYNC	MECOM	LSAMP	FGL2
KIAA1522	LOC102190915	IGSF11	MAGI2
YARS	PDCD10	ARHGAP31	LOC108633303
TRIM62	WDR49	GSK3B	SEMA3A
PSMD1	TMEM222	GPR156	PDIA4
HTR2B	SYTL1	FSTL1	CUL1
PID1	TANK	RABL3	CROT
COL4A3	SLC4A10	GTF2E1	FERD3L
COL4A4	FAM76A	STXBP5L	HDAC9
ASIC4	STX12	CD86	ISPD
GMPPA	RPA2	DIRC2	DGKB
LOC106503182	SCN3A	SEMA5B	LOC102175560
SPEG	SMPDL3B	SEC22A	TSPAN9
PTPRN	CSRNP3	HACD2	TEAD4
DNAJB2	XKR8	MYLK	MICALL1
LOC102178119	GALNT3	LOC102173333	TNRC6B
LOC102177846	EYA3	LOC108635581	DESI1
STK16	PHACTR4	ITGB5	MEI1
GLB1L	PPIG	MUC13	CCDC134
ANKZF1	CCDC173	HEG1	SREBF2
CRYBA2	UBR3	SLC12A8	TMTC2
FEV	MYO3B	OSBPL11	ATF7
CDK5R2	METTL8	LRCH3	KIF21A
WNT10A	DCAF17	FYTTD1	RAP1B
WNT6	DYNC1I2	RUBCN	GRIP1
PRKAG3	LNPK	MUC20	MSRB3
LOC102177672	AGPS	MUC4	PPM1H
TTLL4	PDE11A	TNK2	MON2
STK36	RBM45	TFRC	FAM19A2
RNF25	LOC102175252	NRROS	SLC16A7
LOC102169634	OSBPL6	CEP19	LOC102181004
ZNF142	PRKRA	PIGX	LOC102171767
IGFBP5	DFNB59	BDH1	LOC102178606
FN1	FKBP7	APOD	LOC102178887
LANCL1	PLEKHA3	PPP1R2	ANKS1B
MYL1	ZNF385B	ACAP2	NR1H4
MAP2	LOC102169913	FAM43A	PAH
PIKFYVE	SSFA2	ATP13A4	C5H12orf45
IDH1	PPP1R1C	ATP13A5	ALDH1L2
PLEKHM3	PDE1A	HRASLS	TXN2
KLF7	FSIP2	MB21D2	FOXRED2
CPO	COL5A2	FGF12	EIF3D
EIF4G3	ORMDL1	IL1RAP	CACNG2
INO80D	PMS1	P3H2	CSF2RB
NRP2	AMER3	TP63	KCTD17
PARD3B	CYFIP1	TPRG1	TMPRSS6
ABI2	NIPA2	LPP	ELFN2
LOC102176567	LGSN	ADAMTS5	MFNG
NBEAL1	TRIM62	BCL6	SYT10
KCTD18	ARMC9	ST6GAL1	FGD4
SPATS2L	TRIP12	DGKG	BICD1
SATB2	SPHKAP	IGF2BP2	SOX5
STK17B	SLC19A3	EHHADH	ETNK1
DNAH7	SERPINE2	C1H3orf70	ST8SIA1
CNTNAP5	SGPP2	VPS8	PIK3C2G
GLI2	CRYBA2	MAGEF1	PPP1R12A
SCTR	FEV	POLR2H	STRAP
TMEM37	CDK5R2	CLCN2	EPS8
DBI	WNT10A	FAM131A	ATF7IP
C2H2orf76	WNT6	EIF4G1	APOLD1
DPP10	PNKD	PSMD2	CDKN1B
ACTR3	TMBIM1	ECE2	GPR19
NCKAP5	AAMP	CAMK2N2	LOC102183669
THSD7B	GPBAR1	ALG3	LOC102183941
LRP1B	ARPC2	ABCF3	CLEC12A
ARHGAP15	CXCR1	AP2M1	LOC108636116
GTDC1	CXCR2	EIF2B5	LOC102188293
PAFAH2	RUFY4	LOC102185396	LOC102181016
EXTL1	SMARCAL1	ABCC5	ARHGAP24
RND3	FN1	KLHL24	PTPN13
LOC108638600	ATIC	KLHL6	NUDT9
STAM2	ABCA12	MCF2L2	STK32B
LIN28A	LOC102181821	LOC106501989	CLNK
DHDDS	ERBB4	LAMP3	LOC102174373
HMGN2	UNC80	APP	SORCS2
RPS6KA1	MAP2	KCNMB3	ADD1
KCNJ3	LOC102191000	PIK3CA	LOC102186381
CCDC148	PIKFYVE	ZMAT3	2024-03-01
SLC9A1	PARD3B	TBL1XR1	ARHGEF38
TANC1	CARF	ITSN1	PPA2
WDSUB1	WDR12	NAALADL2	DAPP1
WDTC1	FAM117B	MRPL39	UNC5C
ZMYM6	BMPR2	NLGN1	BMPR1B
ZMYM1	NOP58	LOC108636355	HPGDS
INTS3	SUMO1	SPATA16	SMARCAD1
SLC27A3	CDK15	ECT2	GRID2
GATAD2B	ALS2CR12	NCEH1	CCSER1
DENND4B	CASP8	OLIG1	NCAPG
CRTC2	ORC2	TNFSF10	LCORL
SLC39A1	NIF3L1	GHSR	STIM2
CREB3L4	SPATS2L	FNDC3B	GABRG1
JTB	C2H2orf47	TMEM212	GABRB1
RAB13	TYW5	PLD1	COMMD8
RPS27	C2H2orf69	TNIK	ATP10D
NUP210L	SATB2	SLC7A14	CORIN
SLC25A44	PLCL1	CLDN11	NIPAL1
PMF1	ANKRD44	MECOM	SCFD2
PAQR6	GTF3C3	LOC102190643	FIP1L1
BGLAP	HECW2	LOC102190915	LNX1
SMG5	SLC39A10	OLIG2	KIAA1211
TMEM79	CNTNAP5	ZBBX	ADGRL3
GLMP	CLASP1	RBMS1	TECRL
CCT3	GLI2	TMEM222	CENPC
CRABP2	TMEM177	SYTL1	LOC102185163
ISG20L2	CFAP221	MAP3K6	TMPRSS11D
RRNAD1	SCTR	FCN3	LOC106503958
MRPL24	TMEM37	CD164L2	LOC102168532
HDGF	DBI	GPR3	LOC102175670
LOC102168221	C2H2orf76	WASF2	ODAM
LOC102179433	INSIG2	SLC4A10	ART3
LOC102191288	DPP10	AHDC1	FRAS1
LOC102184959	NCKAP5	LOC108637086	C6H4orf22
LOC102191387	IL22RA1	FGR	WDFY3
ATF6	IFNLR1	FAM76A	BRD4
TMCO1	ACMSD	FIGN	OBSCN
GRIK3	CCNT2	STX12	ADGRV1
FAM78B	R3HDM1	PPP1R8	CETN3
LOC108635666	THSD7B	GRB14	TMEM161B
GPR161	NXPH2	THEMIS2	XRCC4
RLF	LRP1B	SLC38A11	TMEM167A
TMCO2	ARHGAP15	SCN3A	RASGRF2
SMAP2	ZEB2	SMPDL3B	LOC108633191
FOXO6	LOC108638591	CSRNP3	GABRG2
C3H1orf50	MBD5	XKR8	SGCD
LOC102184582	EPC2	GALNT3	LOC102190960
SVBP	RIF1	EYA3	LOC102182222
ERMAP	LIN28A	PTAFR	PCDHB14
ZNF691	DHDDS	B3GALT1	LOC102181948
LOC102190401	GALNT13	DNAJC8	HARS2
LOC102189300	ARID1A	STK39	HARS
FAM183A	CCDC148	LOC102173345	DND1
EBNA1BP2	BAZ2B	CERS6	WDR55
CFAP57	WDTC1	ABCB11	IK
DMAP1	ENSA	PHACTR4	NDUFA2
ERI3	GOLPH3L	BBS5	NRG2
RNF220	ARNT	KLHL41	LOC102172435
TMEM53	ZMYM6	FASTKD1	FAM13B
EIF2B3	LOC106501816	PPIG	LOC102172144
HECTD3	LOC102186542	CCDC173	LOC102170776
UROD	LOC102176090	UBR3	NSD1
ZSWIM5	LOC102168967	MYO3B	SEMA6A
MUTYH	ZMYM4	RCC1	GRAMD3
TOE1	INTS3	TRNAU1AP	FBN2
TESK2	SLC27A3	TLK1	ADAMTS19
LOC102176290	RAB13	METTL8	CHSY3
NSUN4	RPS27	DCAF17	SAFB2
FAAH	NUP210L	HAT1	SAFB
LOC102175263	EFNA1	PDK1	LOC102185169
LOC102190657	SLC50A1	LOC102183919	TMEM268
SLC5A9	DPM3	CDCA7	LOC106502442
LOC106501960	KIAA0319L	LOC108637091	TNFSF15
LOC106501971	PMF1	SP3	ASTN2
DMRTA2	PAQR6	LNPK	SH3YL1
FAF1	BGLAP	HOXD3	ELAVL2
NRDC	SMG5	HOXD1	PLIN2
ZCCHC11	TMEM79	MTX2	HAUS6
CPT2	GLMP	PTPRU	ADAMTSL1
DIO1	CCT3	PDE11A	CNTLN
HSPB11	NAXE	LOC106501717	MPDZ
CDCP2	GPATCH4	LOC102175252	PTPRD
LOC102175455	HAPLN2	OSBPL6	GALNTL6
MRPL37	BCAN	PRKRA	C8H9orf40
LOC102188768	CRABP2	DFNB59	CARNMT1
MROH7	ISG20L2	FKBP7	STX17
USP24	RRNAD1	PLEKHA3	ERP44
DAB1	MRPL24	TTN	PIWIL2
FGGY	HDGF	CCDC141	B4GALT1
HOOK1	ARHGEF11	SESTD1	UBAP1
NFIA	TFAP2E	ZNF385B	LOC102169182
USP1	PSMB2	CWC22	KIF24
DOCK7	LOC102183650	LOC102169913	NUDT2
ALG6	LOC102182460	ITGA4	KIAA1161
ITGB3BP	LOC102178587	CERKL	FRMD3
EFCAB7	CD1E	PPP1R1C	IDNK
ROR1	LOC102176655	PDE1A	UBQLN1
RAVER2	LOC102175634	FRZB	CDC14B
JAK1	LOC102189921	ACTL8	SPIN1
AK4	LOC108635662	DUSP19	PLPPR1
PDE4B	LOC108635663	ZNF804A	LOC102178173
TCTEX1D1	LOC102184679	FSIP2	LOC102178727
INSL5	LOC102173932	ZC3H15	AKAP2
C3H1orf141	AGO3	GULP1	CEP85L
GNG12	CD84	COL5A2	SLC17A5
DIRAS3	SLAMF1	WDR75	PDSS2
WLS	CD48	SLC40A1	PREP
LRRC7	LOC102174448	ASNSD1	HACE1
NEGR1	POU2F1	ANKAR	CD109
ACKR3	GPR161	INPP1	AKIRIN2
IQCA1	TMEM125	MFSD6	ORC3
LOC102170378	C3H1orf210	LOC102179328	ENPP3
ERICH3	TIE1	MAP3K2	UST
NEXN	EIF2B3	LOC108638618	PLEKHG1
FUBP1	PIK3R3	MYO7B	SYNE1
DNAJB4	LOC102172683	LIMS2	NOX3
LOC102173355	LOC102181495	UGGT1	SYTL3
ADGRL2	LOC102190657	HS6ST1	PACRG
PRKACB	SLC5A9	ARHGEF4	PDE10A
LOC102168228	SPATA6	LOC102186637	SRP19
DNASE2B	LOC106501971	OCA2	REEP5
BCL10	ELAVL4	LGSN	NRXN3
DDAH1	DMRTA2	ZBTB8B	ADCK1
COL24A1	C3H1orf185	KIAA1522	GPHN
ODF2L	ZFYVE9	RNF19B	FUT8
LRRC8B	ZCCHC11	AK2	SLC35F4
LRRC8D	USP24	AZIN2	DDHD1
ZNF326	DAB1	TRIM62	CEP152
ANO7	FGGY	PHC2	AP4E1
ZNF644	LOC102191099	ECEL1	MYO5A
BRDT	LOC102184867	LOC102190876	UNC13C
PPP1R7	NFIA	LOC102190919	ZNF280D
SLC44A3	PATJ	DIS3L2	TCF12
PASK	USP1	NPPC	CGNL1
LOC102190288	DOCK7	EPHA2	MYO1E
DPYD	LOC108635646	ITM2C	VPS13C
USP40	AK4	CAB39	TLN2
SNX7	PDE4B	LOC102186814	FRMD6
DGKD	COPS8	LOC106503629	MDGA2
MTERF4	WDR78	LOC102175070	UBR1
EXTL2	IL23R	SLC16A14	C10H15orf41
SLC30A7	GNG12	DNER	FMN1
OLFM3	LRRC7	PID1	LOC102183072
COL11A1	CTH	SPHKAP	LOC102186211
CSMD2	NEGR1	SLC19A3	LOC102182509
HMGB4	ST6GALNAC3	MFF	LOC102182232
VANGL1	IFI44L	COL4A3	COL4A3BP
CASQ2	ADGRL4	COL4A4	HMGCR
FMO5	LOC102168228	NYAP2	TICAM2
PHF14	DNASE2B	DOCK10	APC
NDUFA4	RPF1	LOC102186535	PRKCE
MIOS	BCL10	SGPP2	PIGF
COL28A1	DDAH1	PAX3	NRXN1
TAC1	COL24A1	EPHA4	ACYP2
PON3	ODF2L	CAPZB	CFAP36
PON1	CLCA2	SPEG	PPP4R3B
PPP1R9A	CLCA1	DES	PUS10
VPS50	HS2ST1	PTPRN	PEX13
LRRD1	LRRC8B	DNAJB2	KIAA1841
AKAP9	LRRC8D	LOC102178119	FOXI3
MTERF1	ZNF644	LOC102177846	CD8A
CDK14	HFM1	MINOS1	GNLY
TPK1	C3H1orf146	CDK5R2	SH2D6
TAS2R40	GLMN	PRKAG3	CAPG
TAS2R39	FAM69A	LOC102177672	TCF7L1
VIPR2	ARHGAP29	PNKD	DNAH6
UBN2	PTBP2	TMBIM1	LRRTM4
TTC26	DPYD	AAMP	COMMD1
SVOPL	SNX7	GPBAR1	SLC1A4
TRIM24	LRRC39	ARPC2	CEP68
DGKI	DBT	TNS1	RAB1A
MTPN	CDC14A	TMEM169	ALK
CNOT4	SLC30A7	PECR	DOCK9
CALD1	DPH5	FN1	STK24
EXOC4	LOC102169641	ATIC	FARP1
SHH	LOC102169350	ABCA12	IPO5
CEP41	NTNG1	BARD1	GPC5
SND1	LOC102191575	LOC102181821	FAM155A
LRRC4	LOC102187823	IKZF2	SPRY2
SLC13A1	FAM102B	ERBB4	PIBF1
CADPS2	HENMT1	ACADL	FGF9
AASS	LRIF1	KANSL1L	FLT3
ANKRD7	ST7L	RPE	HSPH1
LSM8	PHTF1	UNC80	B3GLCT
POU6F2	RSBN1	MAP2	NBEA
YAE1D1	SYCP1	LOC102191000	LHFP
RALA	MAN1A2	FAM43B	CYSLTR2
SUGCT	SPAG17	PTH2R	RB1
HECW1	HAO2	PIKFYVE	HTR2A
STK17A	3BHSD	IDH1	LRCH1
TNS3	CHD1L	C2H2orf80	DGKH
CFAP69	VPS45	PLEKHM3	FGF14
STEAP2	PHF14	LOC102186533	ITGBL1
ZNF804B	NXPH1	METTL21A	DIAPH3
HOXA1	ASNS	CREB1	SFMBT2
HOXA2	SDHAF3	KLF7	CELF2
HOXA3	PPP1R9A	CPO	CCNY
HOXA4	BET1	FASTKD2	PARD3
TAX1BP1	GNG11	ADAM23	MALRD1
JAZF1	GNGT1	EIF4G3	NEBL
CREB5	CALCR	INO80D	DNAJC1
TRIL	VPS50	PARD3B	FAM107B
CHN2	AKAP9	ICOS	FAM171A1
WIPF3	ABCA13	CTLA4	RSU1
NOD1	TPK1	ABI2	ST8SIA6
GGCT	CASP2	LOC102176567	MRC1
GARS	TMEM139	NOP58	CACNB2
ADCYAP1R1	GSTK1	ECE1	EPC1
LOC102180455	TAS2R40	SUMO1	ZNF438
AVL9	TAS2R39	ALS2	SVIL
KBTBD2	CLEC5A	MPP4	OVOL2
LOC102179628	LOC102178508	TMEM237	ZMYND11
FKBP9	LOC102180188	ALS2CR11	GPCPD1
NT5C3A	LOC102178239	NIF3L1	SNTA1
BBS9	MKRN1	PPIL3	ZNF341
GPR141	RAB19	CLK1	PTPRT
THAP5	UBN2	BZW1	MATN4
DNAJB9	SVOPL	LOC102188176	RBPJL
IMMP2L	TRIM24	LOC102171556	SDC4
CDK5	DGKI	SPATS2L	MACROD2
ASIC3	PTN	TYW5	STK3
ABCB8	MTPN	C2H2orf69	RNF19A
ATG9B	CNOT4	LOC102185228	ZFPM2
NOS3	CALD1	SATB2	OXR1
KCNH2	EXOC4	ANKRD44	EMC2
IFRD1	MKLN1	PGAP1	TRPS1
LSMEM1	NRF1	GTF3C3	HEY1
PPP1R3A	INSIG1	HECW2	PI15
FOXP2	GRM8	STK17B	SBSPON
MDFIC	WASL	DNAH7	TERF1
MET	IQUB	SDPR	EYA1
ST7	AASS	NABP1	NCOA2
BCAP29	CPED1	MYO1B	TMEM65
DUS4L	ING3	STAT4	TG
COG5	KCND2	GYPC	SLA
LHFPL3	ANKRD7	CNTNAP5	FAM135A
RELN	LSM8	C2H1orf64	SDHAF4
SLC26A5	POU6F2	CLASP1	DEPDC7
CCDC146	YAE1D1	GLI2	QSER1
FGL2	CDK13	CFAP221	LOC102187148
GSAP	SUGCT	SCTR	METTL15
PTPN12	HECW1	TMEM37	LIN7C
MAGI2	STK17A	DBI	ANO3
LOC108633303	LOC102187025	C2H2orf76	GDPD4
SEMA3A	NPC1L1	STEAP3	ACER3
PDIA4	DDX56	C1QL2	LOC102171446
EZH2	TMED4	MARCO	LOC102171176
CUL1	OGDH	CLCNKA	LOC102191257
KIAA1324L	STEAP1	INSIG2	LOC102190977
CROT	ZNF804B	RPL11	LOC102182987
CCDC126	NCAPG2	LYPLA2	LOC102172464
CNTNAP2	C4H7orf62	GALE	LOC102172172
ABCB5	STEAP4	HMGCL	LOC102190246
FERD3L	LOC108635898	DPP10	NLRP14
TWIST1	SRI	FUCA1	RBMXL2
HDAC9	ADAM22	ACTR3	SYT9
TSPAN13	KMT2C	SLC35F5	LOC102184831
BZW2	NFE2L3	NCKAP5	LOC102178000
SOSTDC1	HNRNPA2B1	IL22RA1	LOC102184269
ISPD	SKAP2	IFNLR1	LOC102183988
AGMO	HOXA1	MGAT5	TMEM41B
DGKB	HOXA2	ZRANB3	USP47
LOC102175560	HOXA3	R3HDM1	DKK3
CLSTN3	HIBADH	THSD7B	CRSP-2
RBP5	GALNT11	SRRM1	OTOG
CRACR2A	TRIL	HNMT	SERGEF
PRMT8	CPVL	SPOPL	ARHGAP20
TSPAN9	GALNTL5	RUNX3	GUCY1A2
TEAD4	MTURN	LRP1B	ARHGAP42
IQSEC3	ZNRF2	ARHGAP15	PGR
NINJ2	NOD1	GTDC1	DCUN1D5
WNK1	BBS9	ZEB2	GRIA4
CACNA1C	ELMO1	LOC108638591	LOC102183344
TUBA8	THAP5	EPC2	BRINP3
CDC42EP1	DNAJB9	KIF5C	USH2A
LGALS2	AGAP3	LYPD6B	DNAH14
GGA1	TMUB1	LYPD6	AHCTF1
MICALL1	FASTK	RND3	SMYD3
C5H22orf23	LOC102181771	PADI6	RGS7
POLR2F	IMMP2L	ARL5A	SCYL3
SOX10	LOC108635825	CACNB4	UBE4B
PICK1	SLC4A2	FMNL2	LOC102185487
CBX6	CDK5	LIN28A	AJAP1
TAB1	ASIC3	ARL6IP6	KCNT2
MGAT3	ABCB8	DHDDS	PAPPA2
CACNA1I	DOCK4	RCC2	FAM163A
ENTHD1	TMEM168	HMGN2	XPR1
GRAP2	BMT2	RPS6KA1	STX6
TNRC6B	LOC102177217	GALNT13	LOC102190537
RANGAP1	LOC102184497	ARID1A	ARPC5
ZC3H7B	GIMAP1	GPD2	APOBEC4
CSDC2	GIMAP2	KDF1	RNF2
PMM1	MDFIC	CYTIP	TRMT1L
DESI1	LOC106503901	FAM46B	TMEM206
MEI1	TFEC	CCDC148	PPP2R5A
CCDC134	LOC106503900	PKP4	IFT81
SREBF2	MET	TANC1	ADGRD1
LOC102177333	LOC102170866	BAZ2B	EP400
LOC102169002	ST7	WDTC1	FBRSL1
TCF20	LOC102171786	PLA2R1	ZNF84
SCUBE1	CFTR	ITGB6	ZNF26
EFCAB6	LOC106503979	CTSK	GLRB
PARVG	LOC108635869	ARNT	TTC28
KIAA1644	COG5	MLLT11	FSTL5
LDOC1L	LOC102187124	GABPB2	TRPC3
ATXN10	LOC102178162	SEMA6C	LOC102182334
WNT7B	RELN	LYSMD1	BBS12
LOC108636121	SLC26A5	SCNM1	SPATA5
TTC38	FAM185A	TMOD4	FAT4
GTSE1	CCDC146	VPS72	NAA15
METTL25	FGL2	PIP5K1A	SLC10A7
TTLL8	PTPN12	SELENBP1	LRBA
MLC1	MAGI2	TUFT1	COQ5
MAPK8IP2	LOC100860959	ZMYM6	DYNLL1
ARSA	LOC108633303	LOC108635654	SRSF9
SHANK3	HGF	TCHHL1	GATC
TMTC2	CACNA2D1	TCHH	LOC102172376
RASSF9	SEMA3A	ZMYM1	PXN
KITLG	PDIA4	CRCT1	RPLP0
CCER1	CUL1	LOC106501816	GCN1
EPYC	DMTF1	LOC102186542	HECTD4
BTG1	TMEM243	LOC102176090	PTPN11
PLEKHG7	CROT	SMCP	CDH13
EEA1	LOC102171502	S100A2	VAC14
NUDT4	RAPGEF5	S100A16	E2F4
UBE2N	DNAH11	S100A14	ELMO3
MRPL42	SP4	ZMYM4	LRRC29
PLXNC1	ITGB8	INTS3	TMEM208
CEP83	TMEM196	SLC27A3	FHOD1
TMCC3	FERD3L	GATAD2B	SLC9A5
ATF7	HDAC9	DENND4B	HSD11B2
NPFF	SNX13	CRTC2	ATP6V0D1
TARBP2	AGR3	SLC39A1	FAM65A
MAP3K12	ISPD	CREB3L4	CTCF
KCNH3	DGKB	JTB	UTP4
SPATS2	ETV1	RAB13	SNTB2
CCDC65	RIMKLB	RPS27	CHST8
RND1	A2ML1	NUP210L	SIPA1L3
DDX23	LOC102175560	TPM3	SPTBN4
LOC108636097	LOC102175278	AQP10	KLC3
ARID2	GALNT8	ATP8B2	ERCC2
PDZRN4	NDUFA9	EFNA3	PPP1R13L
KIF21A	AKAP3	EFNA1	CD3EAP
KCNC2	TSPAN9	SLC50A1	ERCC1
SLC35E3	TEAD4	FDPS	FOSB
NUP107	EIF3L	RUSC1-AS1	RTN2
RAP1B	MICALL1	RUSC1	PPM1N
IL22	DDX17	ASH1L	VASP
IL26	DMC1	KIAA0319L	OPA3
IFNG	FAM227A	LMNA	ARHGAP35
GRIP1	SYNGR1	SEMA4A	GLTSCR1
MSRB3	TNRC6B	SLC25A44	FAM83E
LEMD3	DESI1	PMF1	SPACA4
SRGAP1	XRCC6	PAQR6	RPL18
PPM1H	SNU13	BGLAP	SPHK2
MON2	MEI1	SMG5	IZUMO1
FAM19A2	CCDC134	IQGAP3	FUT1
SLC16A7	SREBF2	TTC24	FGF21
2024-03-09	A4GALT	NAXE	BCAT2
CDK4	KIAA1644	CRABP2	HSD17B14
TSPAN31	LDOC1L	ISG20L2	LOC102188030
AGAP2	PPP6R2	RRNAD1	LOC108638086
OS9	TMTC2	MRPL24	NUDT7
STAT2	ALX1	PRCC	SBK3
IL23A	MGAT4C	SH2D2A	SBK2
PAN2	TRHDE	INSRR	SSC5D
CNPY2	KERA	NTRK1	NAT14
CS	DCN	PEAR1	ZNF628
COQ10A	METAP2	NCDN	DHX40
ANKRD52	USP44	TFAP2E	CLTC
SLC39A5	LOC102184404	LOC102182460	INTS2
NABP2	ATF7	LOC102180271	BRIP1
RNF41	SLC4A8	LOC102179999	ACACA
SMARCC2	POU6F1	LOC102179433	TADA2A
MYL6	TFCP2	LOC102191288	SYNRG
MYL6B	HIGD1C	CD1E	DDX52
ESYT1	RACGAP1	LOC102174258	AP2B1
LOC102181004	AQP6	SPTA1	SSH2
LOC102171767	AQP5	AGO3	CPD
LOC102181272	SPATS2	CRP	GOSR1
LOC102172605	LOC108636097	FCRL6	ZZEF1
LOC102174545	LOC102175650	SLAMF8	UBE2G1
LOC102177871	ZNF641	LOC102171473	EIF5A
LOC102178334	ANO6	DCAF8	GPS2
LOC102178606	TWF1	PEX19	NEURL4
LOC102178887	IRAK4	COPA	LOC102184370
LOC102181931	PRICKLE1	SLAMF1	ACAP1
LOC102182482	PPHLN1	CFAP126	KCTD11
LOC102182674	CNTN1	LOC102188641	TMEM95
LOC102182952	MUC19	LOC108635634	TNK1
NTN4	LRRK2	LOC108635635	PLSCR3
ANKS1B	SLC2A13	FCRLA	DNAH2
NR1H4	ABCD2	FCRLB	SRCIN1
SLC5A8	KIF21A	C3H1orf226	FBXL20
PAH	CPNE8	RGS5	MAPT
CHST11	PTPRB	NUF2	KANSL1
SLC41A2	YEATS4	PBX1	PECAM1
C5H12orf45	RAP1B	LMX1A	BPTF
ALDH1L2	CAPS2	RXRG	UBE2O
LOC106503978	GLIPR1L1	LRRC52	SPHK1
LOC108636024	GRIP1	GRIK3	PRPSAP1
LOC102172428	IRAK3	TADA1	KIF19
LOC102171493	MSRB3	POU2F1	DNAI2
LOC102177504	LEMD3	CD247	RGS9
LOC102172041	WIF1	RCSD1	TMEM100
LOC102172606	PPM1H	DCAF6	LOC102182253
MYH9	MON2	TBX19	HELZ
TXN2	FAM19A2	DNALI1	BDP1
FOXRED2	SLC16A7	GNL2	LOC102176364
EIF3D	LOC102168329	RSPO1	CENPK
CACNG2	B4GALNT1	MTF1	ADAMTS6
CSF2RB	SLC26A10	INPP5B	DEPDC1B
TST	LRP1	UTP11	ARL15
MPST	STAT6	POU3F1	PARP8
KCTD17	NAB2	AKIRIN1	OXCT1
TMPRSS6	NEMP1	NDUFS5	FYB
SSTR3	MYO1A	LOC102169353	C20H5orf42
RAC2	LOC102183297	COPS9	NIPBL
ELFN2	RBMS2	PPIE	SPEF2
MFNG	GLS2	LOC102184970	SH3PXD2B
ALG10	SPRYD4	BMP8B	CDH18
SYT10	LOC102180193	LOC102184688	OTULIN
PKP2	LOC102180464	CAP1	CHD2
FGD4	LOC102170121	PPT1	LOC102179419
BICD1	LOC102170396	ZMPSTE24	LOC102179985
DENND5B	LOC102180732	COL9A2	LOC102180261
SYT1	LOC102170675	SMAP2	LOC102180540
SOX5	LOC102170952	ZFP69B	ADAMTSL3
ETNK1	LOC102181004	ZFP69	MESDC2
ST8SIA1	LOC102171767	LOC102185912	MESDC1
SLCO1C1	LOC102174726	CTPS1	TJP1
PDE3A	LOC102175006	SCMH1	TMEM266
PIK3C2G	LOC102175276	LOC102186202	NUBPL
PPP1R12A	LOC108636104	LOC106501785	EGLN3
STRAP	LOC102178606	FOXO6	BAZ1A
EPS8	LOC102178887	HIVEP3	LOC102180894
RERG	LOC102181274	LOC102183034	SRP54
ATF7IP	LOC102181844	LOC102182754	MBIP
APOLD1	LOC102182107	PPCS	SLC25A21
CDKN1B	NTN4	LOC102184582	MIPOL1
GPR19	SNRPF	SVBP	TTC6
LOC102178801	CCDC38	ERMAP	TRIP11
LOC102169081	AMDHD1	ZNF691	ATXN3
LOC102179076	CFAP54	LOC102183480	SLC24A4
LOC102169365	NEDD1	SLC2A1	AK7
SMIM10L1	ANKS1B	LOC102182372	ANO10
LOC102179923	FAM71C	LOC102188761	CNTN4
LOC102169653	UHRF1BP1L	LOC102190120	CNTN6
LOC102169944	ACTR6	FAM183A	MITF
STYK1	DEPDC4	EBNA1BP2	FAM19A1
MAGOHB	SCYL2	CFAP57	FHIT
LOC102182017	NR1H4	PTPRF	C22H3orf67
LOC102183669	GAS2L3	DMAP1	ARHGEF3
LOC102183941	ANO4	ERI3	FAM208A
CLEC12A	SPIC	RNF220	ERC2
LOC108636116	NUP37	BTBD19	WNT5A
LOC102188293	PARPBP	PTCH2	CACNA2D3
LOC102188567	PAH	EIF2B3	ITIH3
KLRF2	C5H12orf45	HECTD3	ITIH1
LOC102173270	ALDH1L2	UROD	NEK4
LOC102189655	KIAA1033	ZSWIM5	SPCS1
LOC108633342	TCP11L2	MAST2	GLT8D1
LOC102184701	POLR3B	PIK3R3	SCAP
CLEC4D	NAV3	NSUN4	PTPN23
CLEC6A	CRY1	FAAH	LOC102173049
LOC102180291	SYN3	DMBX1	KLHL18
LOC102181016	TIMP3	KNCN	LOC102175340
ARHGAP24	LOC102170588	LOC102172683	LOC108638595
PTPN13	RBFOX2	LOC102181495	LOC102184481
NUDT9	TXN2	LOC102170311	LOC102184767
STK32B	FOXRED2	TRABD2B	SACM1L
CLNK	EIF3D	LOC102190657	HRH1
LOC102174373	CACNG2	SLC5A9	ATG7
QDPR	NCF4	SPATA6	CMTM7
CLRN2	CSF2RB	LOC106501960	SERPINB1
KIAA0232	KCTD17	BEND5	LOC102180906
SORCS2	TMPRSS6	LOC106501971	LOC102169865
HTRA3	ELFN2	OSBPL9	LOC108633423
ACOX3	MFNG	NRDC	LOC102185355
ADD1	CARD10	ZFYVE9	LOC102185648
MFSD7	SYT10	ZCCHC11	LOC102186204
ATP5I	FGD4	ZYG11B	LOC102186474
PDE6B	BICD1	SCP2	ELOVL5
LARP7	AMN1	CPT2	PKHD1
ZGRF1	ETFBKMT	LRP8	CRISP3
ALPK1	IPO8	GLIS1	CRISP2
TIFA	TMTC1	DIO1	RUNX2
AP1AR	LOC108636029	HSPB11	SUPT3H
ELOVL6	CCDC91	CDCP2	LOC102188365
OSTC	PTHLH	LOC102175455	NFYA
LOC102186381	KLHL42	DHCR24	STK38
2024-03-01	MANSC4	USP24	KCTD20
TBCK	MRPS35	PRKAA2	PXT1
INTS12	RASSF8	C3H1orf168	KHDRBS2
ARHGEF38	KRAS	C8B	LOC102184860
PPA2	ETFRF1	DAB1	PIK3C3
TMA16	CASC1	UBE2F	KIAA1328
DAPP1	LRMP	FGGY	DTNA
C6H4orf17	SOX5	LOC102190572	NOL4
ADH7	ETNK1	LRRFIP1	TRAPPC8
LOC102181105	C2CD5	RAB17	OSBPL1A
LOC102183581	ST8SIA1	MLPH	LAMA3
UNC5C	GYS2	KANK4	ZNF407
BMPR1B	SPX	PGM1	TGIF1
HPGDS	GOLT1B	ROR1	DLGAP1
SMARCAD1	RECQL	CACHD1	PIEZO2
GRID2	PIK3C2G	RAVER2	LDLRAD4
CCSER1	PPP1R12A	JAK1	LOC108633813
SNCA	SLC15A5	AK4	PHLPP1
GPRIN3	LOC102174421	PDE4B	SOCS6
FAM13A	DERA	WDR78	CCDC102B
HERC3	STRAP	C3H1orf141	TMX3
FAM184B	EPS8	IL23R	IFT140
DCAF16	PLBD1	GNG12	TMEM204
NCAPG	ATF7IP	BOK	CRAMP1
LCORL	EMP1	LRRC7	HN1L
TNIP3	APOLD1	LRRC40	COQ7
STIM2	CDKN1B	SRSF11	TMC7
NDNF	GPR19	ANKRD13C	ACSM3
PRDM5	BCL2L14	NEGR1	ERI2
PCDH7	LOC106502136	IQCA1	VWA3A
KLF3	LOC108636058	STK25	CACNG3
RBM47	LOC102182856	FARP2	KDM8
GABRG1	LOC102183669	LOC102170378	NSMCE1
GABRB1	LOC102183941	ERICH3	LOC102188914
COMMD8	CLEC12A	AGAP1	DNAJA3
ATP10D	LOC108636116	ST6GALNAC3	NMRAL1
CORIN	LOC102188293	PIGK	HMOX2
CNGA1	LOC108636138	AK5	CDIP1
NIPAL1	LOC102183943	ZZZ3	BAIAP2L1
SLAIN2	LOC102181016	USP33	BRI3
CWH43	ARHGAP24	DNAJB4	RAC1
DCUN1D4	MAPK10	GIPC2	DAGLB
USP46	PTPN13	IFI44L	ZNF12
SCFD2	SLC10A6	IFI44	LOC102175356
FIP1L1	C6H4orf36	LOC102173355	LOC108633864
LNX1	AFF1	TTLL7	RBAK
CHIC2	HSD17B11	PRKACB	CACUL1
METTL14	NUDT9	HDLBP	SLC18A2
KIT	STK32B	MCOLN3	ABCC2
CEP135	SLC2A9	DDAH1	PLCE1
KIAA1211	CLNK	ODF2L	LOC102177399
AASDH	HS3ST1	CLCA2	PDE6C
ADGRL3	LOC102174373	CLCA1	2024-03-05
TECRL	PROM1	LRRC8B	CPEB3
CENPC	TAPT1	LRRC8D	BTAF1
LOC102185163	LDB2	ANO7	KIF20B
TMPRSS11D	UGT8	BARHL2	PRKG1
LOC102186941	SORCS2	BRDT	PCDH15
LOC102185449	NELFA	GFI1	LOC108634035
LOC106503958	C6H4orf48	EVI5	LOC108634010
LOC102168532	NAT8L	RPL5	LOC106503891
LOC102175670	LOC108636241	FAM69A	NPS
LOC108633190	SH3BP2	TMED5	TUSC3
SULT1B1	ADD1	CCDC18	WWC2
ODAM	MFSD10	ABCA4	GPM6A
CSN3	NOP14	PPP1R7	CSMD1
RUFY3	GRK4	ARHGAP29	CTNNA3
GRSF1	HTT	PASK	JMJD1C
MOB1B	SPON2	DPYD	C28H10orf107
DCK	LOC102187580	USP40	MAPK8
SLC4A4	AP1AR	SNX7	CSGALNACT2
GC	C6H4orf32	MTERF4	EGLN1
ART3	COL25A1	PALMD	WAPL
CXCL10	LOC102186381	SNED1	CCSER2
CXCL11	ARHGEF38	AGL	NRG3
NUP54	PPA2	LRRC39	LOC102175833
FRAS1	TET2	DBT	INTS4
C6H4orf22	SLC9B2	SLC30A7	RSF1
LOC102172613	LOC102174639	DPH5	AQP11
TMEM150C	BANK1	OLFM3	LOC102175004
LIN54	DAPP1	NTNG1	LOC102173447
COPS4	MTTP	VAV3	LOC102175274
PLAC8	LOC102181105	CSMD2	OPCML
CDS1	LOC102181374	LOC102191575	PRDM10
WDFY3	RAP1GDS1	LOC102187823	ZBTB44
LOC102189473	STPG2	FAM102B	MAP3K11
BRD4	UNC5C	HENMT1	PCNX3
AKAP8	BMPR1B	AKNAD1	SIPA1
AKAP8L	HPGDS	GNAI3	RELA
WIZ	SMARCAD1	GNAT2	CNIH2
UNC13A	GRID2	AMPD2	YIF1A
MAP1S	CCSER1	CD53	TMEM151A
FCHO1	GPRIN3	DRAM2	CD248
IL12RB1	ABCG2	RAP1A	RIN1
MAST3	PKD2	FAM212B	BRMS1
MPV17L2	SPP1	PPM1J	B4GAT1
RAB3A	NCAPG	FAM19A3	NAALAD2
PDE4C	LCORL	LOC102181743	ANO1
LOC102171051	KCNIP4	VANGL1	NOX4
KIAA1683	ADGRA3	CASQ2	DLG2
ELL	RBPJ	HAO2
FKBP8	TBC1D19	3BHSD
UPF1	STIM2	REG4
GDF1	ARAP2	LOC102177854
SUGP2	PGM2	NOTCH2
LOC102186291	TBC1D1	PDE4DIP
OBSCN	LIMCH1	FMO5
TRIM11	TMEM33	BCL9
TRIM17	SLC30A9	POLR3GL
LOC102178257	BEND4	TXNIP
LOC102177790	PDE5A	HFE2
RNF187	GRXCR1	LOC102174261
LOC102176218	KCTD8	VPS45
GRM6	FABP2	SMIM12
ZNF879	C6H4orf3	DLGAP3
ZNF354C	USP53	VWDE
ADAMTS2	GABRG1	ICA1
RUFY1	MYOZ2	UMAD1
RASGEF1C	LOC102184512	COL28A1
GFPT2	GABRB1	ASNS
ADGRV1	COMMD8	TAC1
CETN3	ATP10D	DLX6
TMEM161B	CORIN	SHFM1
EDIL3	CNGA1	SLC25A13
XRCC4	NIPAL1	DYNC1I1
TMEM167A	TXK	ASB4
ATG10	TEC	PON3
RASGRF2	FRYL	PON1
ANKRD34B	OCIAD1	PPP1R9A
FAM151B	RASL11B	PEG10
ZFYVE16	SCFD2	SGCE
LOC108633191	FIP1L1	COL1A2
GABRG2	LNX1	GNG11
GABRA6	KDR	GNGT1
CCNJL	TMEM165	TFPI2
FABP6	CLOCK	CALCR
ADRA1B	NMU	VPS50
SGCD	EXOC1	CDK6
FAT2	KIAA1211	FAM133B
NR3C1	LOC102182773	LOC102179159
LOC102191519	PPAT	RBM48
LOC108636356	SRP72	PEX1
TAF7	HOPX	ANKIB1
LOC102182782	ADGRL3	KRIT1
LOC102190960	TECRL	LRRD1
LOC102182222	EPHA5	LOC102177400
PCDHB14	CENPC	AKAP9
LOC102181948	GNRHR	CDK14
LOC106502336	LOC102185163	CLDN12
LOC102181119	TMPRSS11D	SUN3
ZMAT2	LOC102186672	ABCA13
HARS2	LOC102185728	VWC2
HARS	LOC102185995	GRB10
DND1	LOC102186288	COBL
WDR55	LOC106503958	TPK1
IK	LOC102168532	CLCN1
NDUFA2	LOC102175670	CASP2
NRG2	LOC108633190	TMEM139
LOC102172435	CSN1S1	GSTK1
TMEM173	ODAM	TAS2R40
SIL1	NPFFR2	TAS2R39
FAM13B	LOC102180747	LOC102182197
PKD2L2	ANKRD17	LOC108635908
FSTL4	AFM	LOC102181470
TCF3	LOC102177879	LOC108635909
LOC102168533	LOC102181582	LOC102180106
MBD3	PPBP	NOM1
KISS1R	LOC102182395	TAS2R3
R3HDM4	LOC102182683	SSBP1
MED16	SDAD1	WEE2
CFD	ART3	KIAA1147
ELANE	CXCL9	AGK
LOC102172144	CXCL10	TMEM178B
LOC102171865	CXCL11	BRAF
LOC102171057	NUP54	MKRN1
LOC102170776	SCARB2	TBXAS1
LOC102169955	CNOT6L	VIPR2
MXD3	FRAS1	HIPK2
PRELID1	ANXA3	KLRG2
RAB24	C6H4orf22	LOC102172789
NSD1	COQ2	UBN2
SEMA6A	HPSE	TTC26
DTWD2	WDFY3	ZC3HAV1
HSD17B4	LOC102188036	ZC3HAV1L
PRR16	LOC102171052	KIAA1549
GRAMD3	LOC102169174	ATP6V0A4
PRRC1	BRD4	DGKI
PPIP5K2	LOC102187311	CHRM2
FBN2	GATAD2A	CNOT4
PAM	ST8SIA4	CALD1
ADAMTS19	PRSS38	LOC102187646
CHSY3	OBSCN	SLC35B4
SAFB2	RNF130	LRGUK
SAFB	CHD1	EXOC4
S1PR5	RGMB	CEP41
ATG4D	ERAP1	CPA5
KRI1	CAST	LOC102182474
CDKN2D	TTC37	KLHDC10
AP1M2	FAM81B	UBE2H
RNASEH2A	MCTP1	NRF1
PRDX2	ADGRV1	SND1
JUNB	CETN3	LRRC4
HOOK2	LOC108636420	PAX4
BEST2	TMEM161B	FSCN3
ASNA1	FER	ARF5
C7H19orf43	XRCC4	GCC1
TNPO2	TMEM167A	ZNF800
FBXW9	RASGRF2	GRM8
LOC102182581	LOC108633191	HTR5A
DHPS	LOC102187402	DPP6
WDR83	HMMR	GPR37
WDR83OS	NUDCD2	LOC102168417
MAN2B1	CCNG1	IQUB
LOC102183952	GABRG2	TAS2R16
LOC102185169	GABRA1	CADPS2
LPAR1	ATP10B	AASS
KIAA0368	PTTG1	PTPRZ1
ZNF483	SLU7	FAM3C
HSDL2	ZBED8	CPED1
KIAA1958	SOX30	ING3
SLC31A2	CYFIP2	KCND2
FKBP15	ITK	ANKRD7
ZNF618	SGCD	LSM8
ATP6V1G1	TNIP1	AMPH
TMEM268	GPX3	VPS41
LOC106502442	ZNF300	POU6F2
TNFSF15	PDE6A	YAE1D1
TNC	ARHGEF37	RALA
SH3RF1	CSNK1A1	MPLKIP
ELP3	LOC106502347	SUGCT
PAPPA	LOC102176231	GLI3
ASTN2	JAKMIP2	HECW1
CCDC25	DPYSL3	STK17A
CDK5RAP2	ARHGAP26	LOC102187025
CNTRL	FGF1	BLVRA
RAB14	GNPDA1	CCM2
SH3YL1	RNF14	NACAD
NEK1	PCDH12	TBRG4
CLCN3	TAF7	RAMP3
ELAVL2	LOC102182782	GTPBP10
DMRTA1	LOC102190960	CFAP69
LOC102178353	LOC102182222	STEAP2
LOC102180761	PCDHB14	STEAP1
HACD4	LOC102181948	ZNF804B
FOCAD	ZMAT2	NCAPG2
PLIN2	HARS2	C4H7orf62
HAUS6	HARS	OSBPL3
RRAGA	DND1	KMT2C
SAXO1	WDR55	NFE2L3
ADAMTSL1	IK	HOXA1
CNTLN	NDUFA2	HOXA2
MPDZ	NRG2	HOXA3
TYRP1	LOC102172435	HIBADH
PTPRD	PSD2	TAX1BP1
UHRF2	FAM13B	JAZF1
TPD52L3	SPOCK1	CREB5
GALNTL6	TRPC7	TRIL
PDCD1LG2	SMAD5	CPVL
CD274	C7H5orf24	CHN2
PLGRKT	DDX46	GALNTL5
INSL6	BTBD2	WIPF3
RCL1	CSNK1G2	MTURN
AK3	SCAMP4	NOD1
CDC37L1	ADAT3	GARS
GLIS3	LOC102191036	PRKAG2
RFX3	LOC102172144	CCDC129
LOC102185181	LOC102171865	LOC102180455
PIP5K1B	LOC102171598	AVL9
APBA1	LOC102170776	LOC102179628
PTAR1	LOC102170509	FKBP9
MAMDC2	LOC108636461	NT5C3A
SMC5	LOC102191325	BBS9
GDA	GCSAML	NPSR1
ZFAND5	LOC102187045	DPY19L1
TMC1	LOC102186762	HERPUD2
ALDH1A1	LOC102184244	LOC108635853
C8H9orf40	COL23A1	EEPD1
CARNMT1	NSD1	NUB1
PCSK5	SEMA6A	AOAH
RECK	HSD17B4	ELMO1
PAX5	FTMT	GPR141
FRMPD1	SRFBP1	THAP5
SHB	SNX24	DNAJB9
ANP32B	PPIC	TMUB1
STX17	LOC102173562	FASTK
ERP44	CEP120	PTPRN2
INVS	GRAMD3	LOC102181771
TEX10	ALDH7A1	IMMP2L
LOC102188314	LMNB1	LOC108635825
SLC18A1	FBN2	DOCK4
GLRA3	ADAMTS19	IFRD1
PHYHIP	CHSY3	AOC1
POLR3D	LYRM7	BMT2
PIWIL2	CDC42SE2	PPP1R3A
NKX3-1	MEIKIN	FOXP2
NKX2-6	SLCO6A1	MDFIC
CDCA2	SAFB2	MET
EBF2	SAFB	LOC102171786
B4GALT1	CATSPERD	CFTR
UBAP1	PRR22	LOC106503979
LOC102169182	DUS3L	CTTNBP2
KIF24	NRTN	SFRP4
NUDT2	NDUFA11	NME8
KIAA1161	VMAC	LOC106502023
C8H9orf24	CAPS	NRCAM
FAM219A	RANBP3	CBLL1
FRMD3	LOC108633275	SLC26A4
IDNK	ZNF177	BCAP29
UBQLN1	LOC102185172	DUS4L
NTRK2	S1PR2	COG5
AGTPBP1	MRPL4	ATXN7L1
NAA35	ICAM1	PUS7
GOLM1	ICAM4	LHFPL3
SLC35D2	ICAM5	RELN
ZNF367	TECR	CCDC146
HABP4	DNAJB1	FGL2
CDC14B	GIPC1	RSBN1L
AAED1	PTGER1	TMEM60
CENPP	PKN1	PHTF2
OGN	NFIX	MAGI2
OMD	GADD45GIP1	LOC102190581
ASPN	RAD23A	ZNF775
SUSD3	CALR	REPIN1
CARD19	FARSA	LOC108633303
ZNF169	LOC102183952	HGF
SPATA31C2	LOC102184420	SEMA3E
SEMA4D	LOC102185169	SEMA3A
SECISBP2	LOC102182966	PDIA4
SPIN1	LOC106502295	GRM3
LOC102190786	LOC102183231	CUL1
MSANTD3	LOC102177516	KIAA1324L
TMEFF1	LOC102181672	TMEM243
MURC	C8H9orf84	CROT
PLPPR1	PTBP3	LOC102171502
BAAT	TMEM268	CCDC126
TMEM246	LOC106502442	TRA2A
CYLC2	TNFSF15	KLHL7
KIF13B	ASTN2	RAPGEF5
LOC102169103	SCARA5	CNTNAP2
LOC102178173	PBK	CDCA7L
LOC102178727	BRINP1	DNAH11
LOC102169670	ESCO2	MACC1
AKAP2	MEGF9	TMEM196
RNF217	FBXW2	FERD3L
PKIB	FAM150B	TWIST1
COL12A1	ACP1	HDAC9
MCM9	SH3YL1	AHR
ASF1A	FAM110C	ISPD
CEP85L	LOC102183791	AGMO
DCBLD1	ACO1	DGKB
SLC17A5	LOC108636660	AICDA
AK9	ELAVL2	LOC102175560
CEP57L1	IFNE	LOC102175278
SESN1	LOC108636624	LOC102175008
ARMC2	LOC108636625	LIN7A
FOXO3	LOC108636626	PEX5
LACE1	LOC108636627	CLSTN3
SNX3	FOCAD	RBP5
NR2E1	MLLT3	LOC102186466
OSTM1	RPS6	EMG1
PDSS2	DENND4C	PHB2
ATG5	PLIN2	PTPN6
PREP	HAUS6	C5H12orf57
POPDC3	RRAGA	ATN1
BVES	SAXO1	ENO2
LIN28B	ADAMTSL1	LRRC23
HACE1	CNTLN	ANO2
GRIK2	BNC2	NTF3
CD109	PSIP1	KCNA1
AKIRIN2	SNAPC3	NDUFA9
ORC3	ZDHHC21	AKAP3
ENPP3	NFIB	ACSS3
LOC102172627	MPDZ	DYRK4
TAAR1	LURAP1L	RAD51AP1
VNN1	LOC108636663	C5H12orf4
HBS1L	LOC108636662	CRACR2A
MYB	LOC108636588	PRMT8
HEBP2	PTPRD	TSPAN9
NHSL1	TMEM261	TEAD4
HIVEP2	KDM4C	TULP3
AIG1	GALNTL6	IQSEC3
FBXO30	KIAA2026	PPFIA2
SASH1	DMRT2	NINJ2
UST	KANK1	ERC1
LATS1	DOCK8	WNT5B
NUP43	PGM5	FBXL14
PCMT1	PIP5K1B	CACNA1C
IYD	TJP2	IL17RA
PLEKHG1	FAM189A2	CECR6
CCDC170	TMEM2	CECR5
ESR1	TMC1	LGALS1
SYNE1	C8H9orf40	NOL12
SCAF8	CARNMT1	TRIOBP
NOX3	VPS13A	LOC102186863
ZDHHC14	GNA14	LOC102178051
SYNJ2	LOC102189950	GCAT
SYTL3	TLE4	GALR3
PACRG	LOC108636640	EIF3L
PDE10A	UNC13B	MICALL1
LOC108636749	RNF38	C5H22orf23
FAM46A	MELK	POLR2F
LOC108636767	LOC102191700	SOX10
RPS6KA2	CCDC180	TMEM184B
SMOC2	TDRD7	LOC102180576
SRP19	TMOD1	DMC1
REEP5	TBC1D2	FAM227A
NRXN3	GABBR2	JOSD1
KCNK13	STX17	GTPBP1
ADCK1	ERP44	SUN2
TDP1	LOC102177239	LOC106502146
EFCAB11	LOC108636601	LOC102184324
ELMSAN1	PIWIL2	CBX7
PNMA1	BIN3	RPL3
DNAL1	EGR3	SYNGR1
RAD51B	PEBP4	RPS19BP1
MPP5	ADAM28	CACNA1I
FAM71D	ADAMDEC1	ENTHD1
GPHN	LOC102186306	GRAP2
LOC108636955	LOC102186590	TNRC6B
LOC102190523	PPP2R2A	MKL1
FUT8	BNIP3L	MCHR1
SLC35F4	ADRA1A	POLR3H
EXOC5	SMU1	CSDC2
DLGAP5	B4GALT1	PMM1
LGALS3	UBAP1	DESI1
SAMD4A	LOC102169182	MEI1
LOC108636981	KIF24	CCDC134
DDHD1	NUDT2	SREBF2
SORD	KIAA1161	SHISA8
GATM	DNAI1	TNFRSF13C
SPATA5L1	ENHO	CENPM
SLC30A4	CNTFR	LOC102177333
SQRDL	FRMD3	LOC102169002
CEP152	IDNK	TCF20
SHC4	UBQLN1	A4GALT
EID1	LOC102174841	PACSIN2
SLC27A2	MTMR9	SCUBE1
HDC	CTSL	MPPED1
AP4E1	C8H9orf3	PNPLA3
DMXL2	CDC14B	SAMM50
SCG3	LOC102171874	PARVB
LYSMD2	PTPDC1	PRR5
TMOD2	NFIL3	ARHGAP8
MYO5A	AUH	PHF21B
ARPP19	SPIN1	FAM118A
FAM214A	PLPPR1	SMC1B
UNC13C	BAAT	RIBC2
DYX1C1	LOC102168828	ATXN10
PYGO1	LOC102169103	LOC108636121
NEDD4	LOC102178173	TTC38
ZNF280D	LOC102178727	GTSE1
TCF12	LOC102169670	CELSR1
CGNL1	TMEM38B	TBC1D22A
CCNB2	EPB41L4B	CCDC59
MYO1E	AKAP2	METTL25
RORA	TXN	FAM19A5
VPS13C	TXNDC8	RABL2B
TLN2	MUSK	TMTC2
TPM1	ME1	SLC6A15
LACTB	MB21D1	LRRIQ1
RPS27L	NKAIN2	RASSF9
RAB8B	TRDN	NTS
APH1B	MAN1A1	CEP290
CA12	CEP85L	TMTC3
USP3	LOC102181592	ATP2B1
FRMD6	LOC108633231	CCER1
RPS6KA5	DSE	EPYC
NEMF	TSPYL1	KERA
KLHDC2	TSPYL4	LUM
KLHDC1	NT5DC1	DCN
POLE2	HDAC2	EEA1
DNAAF2	SLC17A5	PLXNC1
MDGA2	CDK19	CEP83
TMEM62	FIG4	TMCC3
UBR1	LOC108636726	METAP2
LOC108636858	CEP57L1	GLYCAM1
THBS1	ARMC2	PDE1B
C10H15orf41	SCML4	NCKAP1L
DPH6	PDSS2	ATF7
ARHGAP11A	BEND3	NPFF
FMN1	QRSL1	TARBP2
LOC102168731	PREP	MAP3K12
RYR3	HACE1	PCBP2
SLC12A6	CD109	KRT18
NOP10	KLHL32	KRT78
NUTM1	GPR63	KRT79
LOC102183072	UFL1	KRT4
LOC102186211	FUT9	LOC102172125
LOC102182509	HTR1B	LOC102177792
LOC102182232	RNGTT	KRT1
LOC102181784	SPACA1	KRT2
LOC102181504	AKIRIN2	LOC102184693
TTC5	ORC3	LOC102185436
THSD4	RARS2	LOC102183211
GLCE	SLC35A1	LOC102183766
STYX	EPB41L2	SCN8A
GNPNAT1	AKAP7	LIMA1
COL4A3BP	ARG1	CERS5
HMGCR	MED23	RACGAP1
AP3S1	ENPP3	AQP6
TMED7	ENPP1	AQP5
TICAM2	MOXD1	AQP2
APC	IRAK1BP1	BCDIN3D
PRRC2B	PHIP	NCKAP5L
POMT1	EYA4	DDX23
NTNG2	TCF21	CACNB3
SETX	TBPL1	ADCY6
AK8	ALDH8A1	LOC102175650
SPACA9	HBS1L	ZNF641
TSC1	MYB	LOC102175925
KCNT1	PDE7B	SLC38A1
CAMSAP1	MTFR2	ARID2
UBAC1	BCLAF1	TMEM117
OLFM1	SLC35D3	TWF1
COL5A1	ARFGEF3	ADAMTS20
EML4	LOC102190133	PRICKLE1
THADA	VTA1	GXYLT1
CAMKMT	PHACTR2	PDZRN4
CNNM4	LTV1	CNTN1
CNNM3	ZC2HC1B	MUC19
ANKRD23	SF3B5	LRRK2
ANKRD39	STX11	ABCD2
SEMA4C	UTRN	KIF21A
SRBD1	UST	CPNE8
FAM178B	TAB2	PTPRR
PRKCE	ZC3H12D	CNOT2
PIGF	PPIL4	KCNC2
CRIPT	GINM1	MYRFL
SOCS5	LOC102182304	BEST3
FOXN2	IYD	LRRC10
FSHR	PLEKHG1	YEATS4
NRXN1	SYNE1	LOC108633237
VWA3B	NOX3	LOC102185900
ASB3	ARID1B	CPSF6
ACYP2	SYTL3	SLC35E3
C11H2orf73	WTAP	NUP107
EML6	ACAT2	RAP1B
RTN4	TCP1	LOC102176764
CFAP36	MRPL18	DYRK2
PPP4R3B	PARK2	CAPS2
EFEMP1	PACRG	GRIP1
VRK2	PDE10A	MSRB3
FANCL	SRP19	WIF1
PUS10	REEP5	TBC1D30
PEX13	SEL1L	GNS
KIAA1841	TSHR	RASSF3
FOXI3	CEP128	SRGAP1
CD8B	NRXN3	TMEM5
CD8A	ADCK1	PPM1H
RMND5A	FOS	MON2
ST3GAL5	FCF1	USP15
GNLY	AREL1	FAM19A2
SH2D6	ALDH6A1	SLC16A7
CAPG	BBOF1	LOC102168329
RETSAT	ENTPD5	AGAP2
TGOLN2	ZNF410	OS9
TCF7L1	PTGR2	LOC102185066
DNAH6	ELMSAN1	PRIM1
LRRTM4	PNMA1	NACA
COMMD1	DNAL1	RBMS2
B3GNT2	NUMB	OSBPL8
SLC1A4	PAPLN	LOC102181004
CEP68	DPF3	LOC102171767
RAB1A	SIPA1L1	LOC102177036
YPEL5	SUSD6	LOC102176400
ALK	RDH12	LOC102177219
TMEM182	RDH11	LOC102178606
KLHL29	VTI1B	LOC102178887
APOB	ARG2	LOC102181931
LDAH	PIGH	LOC102182482
RHOB	PLEKHH1	LOC102182674
MSGN1	GPHN	LOC102182952
GEN1	FUT8	SNRPF
SMC6	TTC8	CCDC38
VSNL1	SYNE2	AMDHD1
RAD51AP2	LOC102175030	LTA4H
FAM49A	EML5	ELK3
GRHL1	HIF1A	CFAP54
GPR107	MNAT1	NEDD1
UBAC2	SIX6	LOC108636107
GPR18	C10H14orf39	ANKS1B
DOCK9	LOC102176425	E2F7
STK24	DAAM1	FAM71C
FARP1	KIAA0586	ACTR6
IPO5	TIMM9	DEPDC4
OXGR1	TOMM20L	SCYL2
LOC102173859	ARID4A	NR1H4
LOC102185549	C10H14orf37	ANO4
DCT	SLC35F4	SLC5A8
GPC6	GALC	SPIC
GPC5	KTN1	PAH
MYO16	DDHD1	HCFC2
FAM155A	SHF	NFYB
SPRY2	SLC28A2	CHST11
SLAIN1	BLOC1S6	SLC41A2
SCEL	CEP152	C5H12orf45
PIBF1	FAM227B	ALDH1L2
DIS3	FGF7	TCP11L2
BORA	AP4E1	POLR3B
MZT1	TNFAIP8L3	NAV3
ATP12A	DMXL2	RFX4
RNF17	MYO5C	BTBD11
FGF9	MYO5A	FBXO7
LNX2	UNC13C	SYN3
FLT3	RSL24D1	LARGE1
HSPH1	RAB27A	RBFOX2
B3GLCT	NEDD4	LOC102172428
NBEA	RFX7	LOC102171493
LHFP	ZNF280D	LOC102177504
RNASEH2B	TCF12	LOC102172041
CYSLTR2	CGNL1	LOC102172606
RB1	MYO1E	MYH9
ITM2B	FAM81A	TXN2
HTR2A	GTF2A2	FOXRED2
ESD	BNIP2	EIF3D
LRCH1	ICE2	CACNG2
TSC22D1	VPS13C	PVALB
DGKH	TLN2	NCF4
VWA8	CSNK1G1	CSF2RB
FGF14	FRMD6	TEX33
ITGBL1	MAP4K5	TST
DIAPH3	MDGA2	MPST
ZIC2	EPB42	KCTD17
ZIC5	UBR1	TMPRSS6
CLYBL	TTBK2	C1QTNF6
PFKFB3	CHP1	SSTR3
SFMBT2	LOC108636858	CYTH4
KIN	THBS1	ELFN2
ATP5C1	RASGRP1	MFNG
TAF3	FAM98B	CARD10
GATA3	SPRED1	LOC102180290
CELF2	C10H15orf41	ALG10
USP6NL	FMN1	SYT10
ECHDC3	KATNBL1	FGD4
PROSER2	LOC102188049	BICD1
CAMK1D	LOC102189214	DENND5B
LOC102175492	LOC102188949	IPO8
YME1L1	LOC102188140	TMTC1
MASTL	LOC102187866	LOC108636029
ACBD5	LOC102187321	CCDC91
CCNY	LOC102187594	PTHLH
CREM	LOC102186770	KLHL42
CUL2	LOC108636907	MANSC4
PARD3	LOC102185841	MRPS35
MALRD1	LOC102185572	TM7SF3
NEBL	LOC108636862	ITPR2
SKIDA1	LOC102183604	SSPN
MLLT10	LOC102183332	SYT1
DNAJC1	LOC102183072	BHLHE41
COMMD3	LOC102186211	RASSF8
BMI1	LOC102182509	LRMP
SPAG6	LOC102182232	LOC108636133
ARMC3	LOC108636863	BCAT1
KIAA1217	LOC102177241	SOX5
PRTFDC1	LOC102183694	ETNK1
ENKUR	LOC102176964	C2CD5
THNSL1	OSGEP	ST8SIA1
MYO3A	APEX1	ABCC9
GAD2	TMEM55B	IAPP
FRMD4A	PNP	SLCO1A2
FAM107B	LOC102176691	SLCO1C1
CDNF	CHD8	PDE3A
HSPA14	RAB2B	AEBP2
SUV39H2	ADPGK	PLEKHA5
LOC102176896	BBS4	PIK3C2G
MEIG1	AAGAB	LGR5
RPP38	DENND4A	RERGL
NMT2	SLC24A1	PPP1R12A
FAM171A1	ERO1A	LMO3
ITGA8	PSMC6	MGST1
FAM188A	JMY	SLC15A5
RSU1	LOC102175297	STRAP
CUBN	LOC102175022	EPS8
ST8SIA6	DMGDH	PTPRO
HACD1	LHFPL2	RERG
STAM	SCAMP1	ATF7IP
TMEM236	F2R	GRIN2B
MRC1	ANKDD1B	EMP1
SLC39A12	POLK	OTOGL
CACNB2	COL4A3BP	APOLD1
EPC1	HMGCR	CDKN1B
ZNF438	ANKRD31	GPR19
SVIL	GCNT4	CREBL2
MPP7	TMED7	DUSP16
MKX	TICAM2	LOC102170599
LOC102179575	EPB41L4A	LOC102178801
SNX5	APC	LOC102179076
MGME1	VAV2	LOC102169365
OVOL2	DUSP11	SMIM10L1
ZNF133	TPRKB	LOC102179923
DZANK1	NAT8	LOC102180198
POLR3F	ALMS1	TAS2R9
RBBP9	EXOC6B	TAS2R8
SEC23B	LOC102187233	TAS2R7
DTD1	ZNF638	STYK1
SLC24A3	FIGLA	MAGOHB
NXT1	ADD2	LOC102183669
GZF1	MEMO1	LOC102183941
NAPB	DPY30	LOC102172697
CSTL1	NLRC4	LOC108636059
SYNDIG1	YIPF4	GABARAPL1
LOC102188841	GEMIN6	TMEM52B
LOC102188299	DHX57	OLR1
PITRM1	MORN2	CLEC7A
PFKP	SLC8A1	CLEC1A
DIP2C	MTA3	CLEC12A
ZMYND11	MERTK	LOC108636116
TMEM230	PRKCE	LOC102188293
PCNA	TMEM247	LOC102188567
CDS2	RHOQ	LOC102189655
GPCPD1	PIGF	LOC102189932
C13H20orf196	CRIPT	KLRF1
FERMT1	TTC7A	LOC102181016
C13H20orf194	C11H2orf61	ARHGAP24
SLC4A11	CALM2	MAPK10
ITPA	EPCAM	PTPN13
DDRGK1	MSH2	AFF1
LZTS3	MSH6	HSD17B11
FASTKD5	FBXO11	NUDT9
UBOX5	TMEM131	SPARCL1
AVP	NRXN1	EVC2
OXT	ACYP2	STK32B
MRPS26	CFAP36	STX18
GNRH2	PPP4R3B	LOC102190950
LOC106501768	PNPT1	LYAR
BIRC7	ANAPC1	TMEM128
YTHDF1	TSGA10	OTOP1
SYCP2	C11H2orf15	SLC2A9
PHACTR3	PAPOLG	WDR1
LOC102191534	REL	CLNK
ANKRD60	PUS10	HS3ST1
C13H20orf85	PEX13	LOC102174373
SNTA1	KIAA1841	C1QTNF7
CBFA2T2	GCFC2	LDB2
NECAB3	MRPL19	UGT8
C13H20orf144	TTL	QDPR
ACTL10	POLR1B	CLRN2
ZNF341	CHCHD5	LOC102171400
CHMP4B	LOC102181045	LOC102168235
ITCH	LOC102181965	SORCS2
DYNLRB1	IL36B	AFAP1
MAP1LC3A	IL36RN	ACOX3
PIGU	IL1F10	TRMT44
TRPC4AP	FOXI3	CPZ
EDEM2	CD8B	LRPAP1
CNBD2	CD8A	C6H4orf48
EPB41L1	ATOH8	NAT8L
TLDC2	GNLY	LOC108636241
SAMHD1	USP39	ZFYVE28
LOC102186320	C11H2orf68	CFAP99
LOC106502793	TMEM150A	ADD1
LOC106502790	SH2D6	NOP14
PTPRT	CAPG	GRK4
STK4	TCF7L1	MFSD7
KCNS1	DNAH6	ATP5I
WFDC5	CTNNA2	PDE6B
PI3	NPAS2	CAMK2D
MATN4	LRRTM4	ANK2
RBPJL	RPL31	ALPK1
SDC4	TBC1D8	ENPEP
MACROD2	USP34	ELOVL6
DNTTIP1	COMMD1	LRIT3
UBE2C	CNOT11	RRH
TNNC2	RNF149	GAR1
SNX21	WDPCP	COL25A1
ACOT8	MDH1	OSTC
ZSWIM3	RFX8	LOC102186381
ZSWIM1	AFTPH	PAPSS1
SPATA25	SERTAD2	2024-03-01
NEURL2	SLC1A4	NPNT
CTSA	CEP68	INTS12
PLTP	RAB1A	ARHGEF38
PCIF1	ACTR2	PPA2
CDH22	C1D	TET2
LOC108637360	ARHGAP25	MANBA
SLC35C2	PCYOX1	SLC39A8
ELMO2	SNRPG	TMA16
EYA2	ALK	PPP3CA
PREX1	TRMT61B	TKTL2
TSHZ2	SPDYA	DAPP1
FAM92A1	PPP1CB	LOC102179365
RBM12B	BRE	MTTP
C14H8orf37	TRIM54	TRMT10A
STK3	DNAJC5G	C6H4orf17
SPAG1	SLC30A3	STPG2
RNF19A	CAD	NAF1
ZFPM2	ATRAID	UNC5C
OXR1	SLC5A6	BMPR1B
ANGPT1	RAB10	HPGDS
RSPO2	ASXL2	SMARCAD1
EMC2	ADCY3	GRID2
NUDCD1	CENPO	CCSER1
ENY2	PTRHD1	SNCA
PKHD1L1	NCOA1	FAM13A
LOC108633261	MATN3	HERC3
LOC108637475	WDR35	ABCG2
TRPS1	OSR1	PKD2
EXT1	ROCK2	BBS7
MAL2	PQLC3	MEPE
NOV	ASAP2	FAM184B
TPD52	RC3H2	DCAF16
MRPS28	ZBTB6	NCAPG
HEY1	ZBTB26	LCORL
ZC2HC1A	RABGAP1	ANXA5
PKIA	MVB12B	LOC108636199
ZFHX4	RALGPS1	KCNIP4
LOC102175871	ANGPTL2	LOC108636255
CRISPLD1	DOCK9	ADGRA3
PI15	STK24	LOC102180474
LOC100861212	FARP1	SLC34A2
STAU2	IPO5	SEL1L3
RDH10	HS6ST3	SMIM20
SBSPON	LOC102177789	CCKAR
TERF1	CLDN10	STIM2
KCNB2	LOC102187779	NDNF
TRPA1	LOC102173859	PRDM5
EYA1	LOC102180583	PCDH7
XKR9	LOC102179751	ARAP2
LACTB2	LOC108637248	DTHD1
NCOA2	GPC5	PGM2
SLCO5A1	SLITRK6	KLF3
SULF1	FAM155A	FAM114A1
TOX	SPRY2	LIAS
WWP1	MYCBP2	UGDH
RMDN1	TBC1D4	PDS5A
CPNE3	KLF12	RBM47
OPRK1	PIBF1	APBB2
CNGB3	DIS3	LIMCH1
DERL1	BORA	PDE5A
TBC1D31	MZT1	KCTD8
FER1L6	DACH1	FABP2
TMEM65	KLHL1	C6H4orf3
LOC102180847	PCDH9	USP53
LOC108637486	PSPC1	GABRG1
HHLA1	ZMYM5	GABRA4
KCNQ3	ZMYM2	GABRB1
TG	GJA3	SYNPO2
SLA	GJB2	COMMD8
COL22A1	GJB6	ATP10D
LOC102179397	CRYL1	CORIN
MROH1	IFT88	NIPAL1
DGAT1	IL17D	SLAIN2
SCRT1	EEF1AKMT1	FRYL
TMEM249	XPO4	USP46
FBXL6	LATS2	RASL11B
SLC52A2	SAP18	SCFD2
ADCK5	SKA3	FIP1L1
CPSF1	MRPL57	LNX1
SLC39A4	ZDHHC20	METTL14
TMEM64	MICU2	KIAA1211
ADGRB3	FGF9	IGFBP7
COL19A1	SGCG	ADGRL3
COL9A1	TNFRSF19	TECRL
FAM135A	URAD	EPHA5
SDHAF4	FLT3	CENPC
OGFRL1	PAN3	LOC102185163
LOC102191259	HSPH1	TMPRSS11D
MS4A13	B3GLCT	LOC102185449
FBXO3	FRY	LOC102185995
CD59	STARD13	LOC102186288
DEPDC7	NBEA	LOC102171967
QSER1	SPG20	LOC106503958
LOC102187148	SERTM1	LOC102168532
CTNND1	ALG5	LOC102175670
MS4A1	EXOSC8	ODAM
METTL15	SUPT20H	CSN3
KIF18A	LHFP	CABS1
BDNF	COG6	RUFY3
LIN7C	KCNRG	GRSF1
LGR4	TRIM13	MOB1B
CCDC34	RCBTB1	DCK
SLC43A1	PHF11	SLC4A4
RTN4RL2	MLNR	NPFFR2
ANO3	FNDC3A	ADAMTS3
SLC43A3	CYSLTR2	LOC102180747
GDPD4	RB1	ANKRD17
MYO7A	LPAR6	AFM
ACER3	HTR2A	LOC102177879
EMSY	LRCH1	RASSF6
LOC102175781	COG3	LOC102182395
THAP12	SLC25A30	LOC102182683
UVRAG	LACC1	BTC
DGAT2	CCDC122	ART3
LOC102190037	LOC108637261	SHROOM3
LOC102179090	DGKH	FRAS1
LOC102172740	FGF14	NAA11
LOC102172465	ELF1	ANTXR2
GDPD5	SUGT1	FGF5
KLHL35	LOC108637264	C6H4orf22
RPS3	PCDH17	LOC102172613
PGM2L1	ITGBL1	TMEM150C
P2RY6	DIAPH3	THAP9
LOC102179402	TDRD3	LIN54
P2RY2	PCCA	COPS4
FCHSD2	SFMBT2	PLAC8
LOC102169980	CELF2	LOC102179277
LOC102169688	CAMK1D	WDFY3
ATG16L2	CCNY	LOC102191414
PGAP2	PARD3	SLC1A6
RHOG	CCDC7	CCDC105
STIM1	ARL5B	BRD4
LOC102174230	LOC102175592	AKAP8
LOC102185483	MALRD1	AKAP8L
LOC102182241	NEBL	WIZ
LOC102171446	DNAJC1	LOC102187582
LOC102171176	PAK5	LOC102187311
LOC102183709	FAM107B	LOC102183680
LOC102183437	FAM171A1	LOC102186759
LOC102176982	FAM188A	LOC102182119
LOC102183163	RSU1	LOC102181485
LOC102176710	ST8SIA6	LOC102181200
LOC102174765	MRC1	LOC102180750
LOC102175876	CACNB2	LOC102179278
LOC102175600	EPC1	KLF2
LOC102182894	ARHGAP12	EPS15L1
LOC102175317	ZNF438	HAUS8
HBBC	SVIL	MYO9B
LOC102182615	MTPAP	SLC27A1
LOC102176442	OVOL2	PGLS
LOC102174495	PET117	FAM129C
LOC102191257	NET1	COLGALT1
LOC102190977	TUBAL3	MAP1S
LOC102182987	UCN3	RPL18A
LOC102172464	LOC102176340	SLC5A5
LOC102172172	LOC102190498	CCDC124
LOC102190246	DIP2C	KCNN1
LOC102179115	ZMYND11	ARRDC2
ZNF214	SLC23A2	IL12RB1
NLRP14	GPCPD1	MAST3
LOC102178841	TMEM239	PIK3R2
RBMXL2	C13H20orf141	IFI30
LOC102178556	CPXM1	MPV17L2
SYT9	EBF4	RAB3A
LOC102186788	YTHDF1	PDE4C
LOC102186235	GATA5	LOC102171051
LOC102178290	ASXL1	PGPEP1
LOC102185387	CDK5RAP1	ELL
LOC106502922	SNTA1	CRTC1
LOC106501735	ZNF341	COMP
LOC102184831	CHMP4B	UPF1
LOC102178000	ITCH	CERS1
LOC102184269	PIGU	COPE
LOC102183988	SLA2	DDX49
LOC102183711	NDRG3	HOMER3
DENND5A	BPI	SLC25A42
TMEM41B	PTPRT	TMEM161A
AMPD3	LOC102174044	MEF2B
LOC102171358	MATN4	PBX4
GALNT18	RBPJL	LPAR2
LOC102177180	SDC4	GMIP
LOC102176906	MACROD2	ATP13A1
USP47	LOC108637359	LOC102186291
LOC102176348	LOC102189601	JMJD4
DKK3	WFDC8	PRSS38
LOC102172084	RAD54B	ARF1
TEAD1	KIAA1429	C7H1orf35
SPON1	IMPA1	MRPL55
TCN1	SLC10A5	GUK1
PSMA1	ZFAND1	GJC2
CRSP-2	CPQ	IBA57
INSC	MATN2	OBSCN
GIF	RPL30	LOC102176218
PLEKHA7	ERICH5	GRM6
OTOG	RIDA	ZNF879
SERGEF	POP1	ZNF354C
BSX	NIPAL2	ADAMTS2
C15H11orf63	STK3	RUFY1
LOC102177262	VPS13B	HNRNPH1
LOC102191355	RNF19A	MAML1
LOC102176984	RIMS2	GFPT2
LOC102191066	LOC106502852	CNOT6
LOC102176444	ZFPM2	RGMB
LOC102190805	OXR1	LIX1
THY1	ABRA	LOC102176041
USP2	EMC2	LNPEP
MFRP	KCNV1	ERAP2
C1QTNF5	LOC108637477	ERAP1
RNF26	TRPS1	CAST
SIK3	RAD21	ARSK
MTCH2	SAMD12	TTC37
C1QTNF4	RALYL	MCTP1
FAM180B	COLEC10	KIAA0825
NDUFS3	ZNF704	MAN2A1
KBTBD4	HEY1	FAM172A
PTPMT1	LOC102175871	ADGRV1
LOC102181880	HNF4G	CETN3
ARHGAP20	PI15	LOC108636420
RDX	SBSPON	PJA2
GUCY1A2	TERF1	MEF2C
CWC15	MSC	TMEM161B
KDM4D	EYA1	FER
LOC102185583	NCOA2	EDIL3
OSBP	C14H8orf34	HAPLN1
LOC108637620	LOC106502860	VCAN
ARHGAP42	PREX2	XRCC4
PGR	CPA6	TMEM167A
LOC102169614	MCMDC2	ATG10
LOC102169319	LOC102172279	SSBP2
LOC102175784	PDE7A	ACOT12
DCUN1D5	LOC108637482	ZCCHC9
DYNC2H1	ASPH	RASGRF2
LOC102175501	CLVS1	MSH3
LOC102191717	OPRK1	DHFR
LOC102175229	SNTG1	ANKRD34B
GRIA4	PRKDC	FAM151B
TSPAN18	LOC102170800	ZFYVE16
LOC102174956	HAS2	LOC108633191
LOC102183344	CNBD1	FBXL17
TTC17	ANXA13	HMMR
UCHL5	FAM91A1	NUDCD2
RGS21	TMEM65	CCNG1
BRINP3	ASAP1	GABRG2
USH2A	TG	GABRA1
DUSP10	SLA	GABRA6
DNAH14	LOC102183805	GABRB2
AHCTF1	ZNF623	ATP10B
SMYD3	CCDC166	PTTG1
KIF26B	MAPK15	SLU7
ADSS	LOC108637488	ZBED8
C16H1orf100	COL9A1	FABP6
FAM72A	FAM135A	ADRA1B
SRGAP2	SDHAF4	RNF145
RGS7	SMAP1	EBF1
METTL18	B3GAT2	ADAM19
C16H1orf112	RIMS1	CYFIP2
SCYL3	KCNQ5	ITK
KIFAP3	DSCC1	LOC108636344
MAPKAPK2	TAF2	TIMD4
SUCO	RUNX1T1	LOC108636345
IL10	LOC102188241	SGCD
IL19	KIAA1549L	GEMIN5
PLOD1	DEPDC7	CNOT8
KIAA2013	QSER1	GALNT10
UBE4B	EIF3M	MFAP3
LOC102185487	LOC102187148	FAM114A2
LOC102170043	ELP4	GRIA1
AJAP1	METTL15	GLRA1
PRKCZ	KIF18A	SPARC
FHAD1	LIN7C	FAT2
TMEM51	ANO3	ANXA6
KAZN	MUC15	TNIP1
KCNT2	GDPD4	ZNF300
TNR	ACER3	CSF1R
RFWD2	RAB6A	HMGXB3
PAPPA2	PLEKHB1	ABLIM3
ASTN1	FAM168A	SH3TC2
BRINP2	INPPL1	HTR4
FAM163A	FOLR2	LOC102174022
XPR1	FOLR1	C7H5orf46
KIAA1614	LOC102174322	SPINK1
STX6	PGAP2	JAKMIP2
LOC102190537	RHOG	DPYSL3
GLUL	STIM1	STK32A
TEDDM1	RRM1	PPP2R2B
ARPC5	LOC102177547	SH3RF2
APOBEC4	LOC102177261	KCTD16
RNF2	LOC102182241	YIPF5
TRMT1L	LOC102171446	NR3C1
CENPF	LOC102171176	ARHGAP26
TMEM206	LOC102191157	FGF1
PPP2R5A	LOC102190894	NDFIP1
SFI1	LOC102178376	KIAA0141
SUDS3	LOC102190622	PCDH1
IFT81	LOC102181385	LOC102191519
LOC102190250	LOC106503856	LOC108636356
LOC102169408	LOC102176217	LOC102190960
CLIP1	LOC102176512	LOC102182222
ZCCHC8	LOC102175664	PCDHB14
SEC14L3	LOC102172282	LOC102181948
RSRC2	LOC102179868	LOC106502336
KNTC1	LOC102171995	LOC106502335
MTFP1	LOC102179581	PCDHB16
SEC14L2	UBQLN3	LOC102190128
DENR	LOC102171726	PCDHB7
CCDC62	UBQLNL	PCDHB1
HIP1R	LOC102178190	LOC102181119
RNF215	LOC102177907	HARS2
CCDC157	LOC102177643	HARS
SF3A1	LOC102171175	DND1
TBC1D10A	LOC102169034	WDR55
NCOR2	LOC102184641	IK
TMEM132B	LOC102191257	NDUFA2
TMEM132D	LOC102190977	TMCO6
ADGRD1	LOC102182987	SLC4A9
NEFH	LOC108637634	HBEGF
SFSWAP	DNHD1	NRG2
MMP17	RRP8	LOC102172435
ULK1	LOC102190534	PSD2
PUS1	LOC102172464	CXXC5
EP400	LOC102172172	UBE2D2
AP1B1	LOC102190246	TMEM173
GALNT9	LOC102189976	ECSCR
FBRSL1	NLRP14	DNAJC18
ZNF268	RBMXL2	SPATA24
ZNF10	SYT9	PROB1
ZNF891	LOC102184831	MZB1
LOC102171808	LOC102178000	SLC23A1
ZNF140	LOC102184269	PAIP2
ZNF84	LOC102183988	MATR3
EMID1	DENND5A	SIL1
ZNF26	TMEM41B	CTNNA1
ZNF605	SBF2	CDC23
ASIC5	RNF141	KIF20A
TDO2	USP47	FAM13B
KREMEN1	DKK3	KLHL3
GLRB	LOC102172084	SPOCK1
GRIA2	LOC102175227	NEUROG1
RAPGEF2	LOC102174954	SEC24A
TTC28	LOC102173320	SAR1B
FSTL5	LOC102174139	JADE2
TRPC3	LOC102185741	FSTL4
KIAA1109	LOC108637623	BTBD2
ADAD1	PSMA1	CSNK1G2
IL2	CRSP-2	TCF3
LOC102182334	INSC	LOC102168533
BBS12	SOX6	EFNA2
SPATA5	ABCC8	C7H19orf24
SPRY1	OTOG	CIRBP
ANKRD50	MYOD1	R3HDM4
FAT4	KCNC1	MED16
ABHD18	SERGEF	CFD
LARP1B	CLMP	ELANE
NDUFC1	LOC102175603	PRTN3
NAA15	LOC102175320	PTBP1
RAB33B	LOC102175048	MISP
SCOC	LOC102189696	PALM
TBC1D9	UPK2	LYPD8
GAB1	BCL9L	LOC102179561
LOC108637865	CXCR5	LOC102190512
HHIP	DDX6	LOC102175950
SLC10A7	TMPRSS4	LOC102174652
LRBA	FNBP4	LOC102172706
FAM160A1	AGBL2	LOC102172433
LOC102175148	CADM1	LOC102191036
SVOP	HTR3B	LOC102172144
TLL1	NCAM1	LOC102171057
USP30	BCO2	LOC102170776
ALKBH2	TEX12	LOC102169955
UNG	IL18	LOC108636461
ACACB	SDHD	LOC102189945
FOXN4	TIMM8B	LOC102187315
GIT2	C15H11orf57	GCSAML
ANKRD13A	PIH1D2	LOC102187045
COQ5	DLAT	LOC102186206
DYNLL1	ALG9	LOC102185916
SRSF9	SIK2	LOC102174383
GATC	ARHGAP20	LOC102185650
LOC102172376	FDX1	LOC102181492
PXN	RDX	LOC102181206
RPLP0	ZC3H12C	COL23A1
GCN1	DDX10	MXD3
LOC108637861	EXPH5	PRELID1
RAB35	CUL5	RAB24
BICDL1	SLC35F2	NSD1
HECTD4	ELMOD1	CDHR2
RPL6	GUCY1A2	RNF44
PTPN11	KDM4D	COMMD10
PRR14L	LOC102185583	SEMA6A
RPH3A	MAML2	DTWD2
PISD	PHF21A	TNFAIP8
CDH13	LOC108637685	FAM170A
ZDHHC7	LOC108637591	PRR16
KIAA0513	ARHGAP42	FTMT
FAM92B	PGR	LOC102169177
JPH3	YAP1	SNCAIP
SLC7A5	DCUN1D5	SNX2
CA5A	GRIA4	SNX24
CBFA2T3	KBTBD3	PPIC
BRD7	AASDHPPT	LOC102173562
LOC102180550	MRE11A	CEP120
PHKB	LOC102183344	CSNK1G3
VSTM2B	LOC102188423	CAMK4
GNAO1	LOC102188152	ZNF608
CPNE2	LOC102187877	GRAMD3
FAM192A	LOC102187333	ALDH7A1
VAC14	TMEM183A	LMNB1
CNGB1	RGS2	2024-03-03
LOC102172558	PPFIA4	C7H5orf30
E2F4	BRINP3	MEGF10
ELMO3	USH2A	PRRC1
LRRC29	LYPLAL1	PPIP5K2
TMEM208	C16H1orf115	SLC12A2
FHOD1	2024-03-02	FBN2
SLC9A5	2024-03-01	GIN1
ZDHHC1	DSTYK	ISOC1
HSD11B2	MIA3	PAM
ATP6V0D1	AIDA	ADAMTS19
FAM65A	BROX	CHSY3
AGRP	DNAH14	LOC102190507
CTCF	ENAH	IRF1
CARMIL2	LIN9	LMNB2
ACD	AHCTF1	GADD45B
PARD6A	SMYD3	GNG7
ENKD1	DESI2	FEM1A
C18H16orf86	AKT3	KDM4B
GFOD2	CEP170	ZNRF4
TANGO6	PLD5	SAFB2
UTP4	WDR64	SAFB
SNTB2	CHML	C7H19orf70
NFAT5	OPN3	HSD11B1L
ZFHX3	KMO	ACER1
AP1G1	FH	CLPP
TAT	RGS7	ALKBH7
C18H19orf12	LOC102190717	PSPN
CHST8	LOC102190981	GTF2F1
CNTNAP4	SCYL3	TNFSF9
LOC102170082	KIFAP3	SLCO4C1
LOC102186239	FMO1	ADGRE1
LSR	FMO4	ADAMTS10
USF2	PRRC2C	MYO1F
HAMP	DNM3	PRR36
MAG	VPS13D	EVI5L
HKR1	MTHFR	CLEC4G
ZNF527	C16H1orf167	FCER2
SIPA1L3	AGTRAP	TRAPPC5
YIF1B	DRAXIN	ZNF562
KCNK6	UBIAD1	FBXL12
CATSPERG	MTOR	UBL5
PSMD8	UBE4B	PIN1
GGN	RBP7	OLFM2
SPRED3	RERE	COL5A3
FAM98C	LOC102185487	RDH8
RASGRP4	CAMTA1	TYK2
NFKBIB	CHD5	LOC102182120
CCER2	KCNAB2	CDC37
SARS2	CD55	ATG4D
MRPS12	AJAP1	KRI1
FBXO17	DFFB	CDKN2D
LOC108638066	CEP104	AP1M2
MAP3K10	LRRC47	SLC44A2
TTC9B	SMIM1	DNM2
CNTD2	CCDC27	TMED1
AKT2	LOC102186138	C7H19orf38
C18H19orf47	CFH	EPOR
PLD3	PRDM2	RGL3
HIPK4	SLC9C2	CCDC151
PRX	CENPL	PRKCSH
SERTAD1	DARS2	ELAVL3
SERTAD3	ZBTB37	ECSIT
BLVRB	RC3H1	CNN1
SPTBN4	RABGAP1L	ELOF1
ARHGEF1	KCNT2	ACP5
CD79A	PAPPA2	LOC106502294
RPS19	TEX35	ZNF557
DMRTC2	SOAT1	LOC102169858
LYPD4	AXDND1	LOC102170138
LOC108633282	NPHS2	INSR
LOC102185494	TDRD5	PKN1
IRGQ	FAM163A	DDX39A
ZNF576	XPR1	ADGRE5
ZNF428	STX6	ADGRL1
SRRM5	LOC102190537	TMEM232
CADM4	SMG7	C7H19orf57
PLAUR	NCF2	NANOS3
LOC108637996	ARPC5	ZSWIM4
IRGC	APOBEC4	C7H19orf53
LOC102184466	RGL1	MRI1
SMG9	FAM129A	CACNA1A
ZNF233	RNF2	IER2
ZNF235	TRMT1L	STX10
ZNF112	SWT1	NACC1
[truncated: 3,761 more rows]

## Sheet: Table S4. GOandKEGG
GO
Category	Term	Count	%	PValue	Genes	List Total	Pop Hits	Pop Total	Fold Enrichment
GOTERM_CC_DIRECT	GO:0005886~plasma membrane	181	22.5405	3.96e-07	THSD7B, LOC102185169, DGKB, TRIL, LOC102181004, SLA, LOC102185163, ARHGAP35, LOC108633191, EPS8, TMEM266, LOC102171446, CYSLTR2, BAIAP2L1, LOC102190246, LOC102175004, PIEZO2, PLCE1, SLC16A7, ENPP3, EPHB1, RGS9, RGS7, UNC13C, LOC102178000, SEMA6A, DSCAM, LOC102182222, PRKCE, MAGI2, SYTL1, UNC5C, SYTL3, OBSCN, SLC5A9, SLC9A5, CCNY, LOC102171176, STIM2, CD109, PGR, TLN2, PPIG, RIN1, EPHA3, XPR1, DGK…	718	3622	20342	1.41579
GOTERM_CC_DIRECT	GO:0043005~neuron projection	22	2.73973	0.000142	GABRB1, PACRG, PLPPR1, NEGR1, LSAMP, GABRG2, GABRG1, LOC108633191, KLC3, RELN, DLG2, GLRB, MAP2, RAB13, CDH13, MAPT, CPEB3, RGS9, EPHB1, EPHA3, OPCML, RGS7	718	242	20342	2.57559
GOTERM_CC_DIRECT	GO:0098978~glutamatergic synapse	17	2.11706	0.000306	EGLN1, GSK3B, GRID2, SEMA3A, PPM1H, LIN7C, RELA, FBXL20, PTPRD, NBEA, RNF19A, DLGAP1, RAC1, CACNG3, EPHB1, AP2M1, ADGRL3	718	168	20342	2.86688
GOTERM_BP_DIRECT	GO:0007411~axon guidance	15	1.868	0.00038	VASP, SEMA6A, DSCAM, CNTN6, LAMA3, ARHGAP35, GLI2, ROBO1, RELN, B4GAT1, LOC102173333, CNTN4, EPHB1, CDK5R2, EPHA3	682	134	18719	3.07245
GOTERM_MF_DIRECT	GO:0005515~protein binding	111	13.8232	0.000454	TRIL, SLA, ARHGAP42, BAIAP2L1, MALRD1, EPHB1, EIF2A, ANKS1B, UNC5C, ARMC8, CACNB2, ACAP2, OBSCN, ACAP1, STIM2, PARD3, HECW1, WDFY3, ASTN2, DGKI, EPHA3, DGKH, KLHL18, TMTC2, CSF2RB, PRDM10, FUT8, OTOG, SCAP, NPHP3, SMYD3, RSU1, MPDZ, WDTC1, HACE1, SYNRG, ARHGEF38, TRAPPC8, LRP1B, WDR55, PTPRD, TADA2A, LRCH1, SPATS2L, OSBPL1A, MAP3K11, EIF4G1, PTPRT, ROBO2, PIWIL2, ALK, LOC102188914, SPEF2, RASGRF2…	672	2249	18647	1.36954
GOTERM_BP_DIRECT	GO:0007156~homophilic cell adhesion via plasma membrane adhesion molecules	14	1.74346	0.000544	PTPRT, DSCAM, LOC102182222, PCDH15, PCDHB14, ROBO1, FSTL5, LOC102190960, PECAM1, CDH13, FAT4, MDGA2, NECTIN3, CDH18	682	123	18719	3.12407
GOTERM_CC_DIRECT	GO:0030425~dendrite	18	2.24159	0.000671	FARP1, DSCAM, ELOVL5, MAGI2, UNC5C, HTR2A, PPP1R9A, GPHN, LOC102185163, TMEM222, TMEM266, HRH1, RELN, MAPT, CNIH2, BRINP3, EPHB1, EPHA3	718	198	20342	2.57559
GOTERM_CC_DIRECT	GO:0005813~centrosome	27	3.36239	0.00173701	LOC102182334, GSK3B, CEP19, CEP85L, CCDC146, SLC1A4, BICD1, STK3, CDC14B, ODF2L, PDE4B, SLC18A2, CNTLN, PPP1R12A, IFT140, CEP152, PPP2R5A, KIF24, HAUS6, ZNF12, PPP4R3B, DYNLL1, APC, IFT81, AKAP9, KIF20B, MAP3K11	718	394	20342	1.9415
GOTERM_MF_DIRECT	GO:0005524~ATP binding	73	9.09091	0.00226217	ALK, SCYL3, GSK3B, FLT3, DGKB, CHD2, GPHN, KIF19, SMARCAD1, KIF21A, EPHB1, STK32B, PRKG1, ABCC2, SPHK2, SPHK1, PRKCE, LOC102185610, KIF24, DDX52, RUNX2, DHX40, OBSCN, MYO3B, BBS12, IDNK, PIK3C3, KIF20B, MET, DGKI, EPHA3, DGKH, DNAH2, DNAH6, ATP10D, AK4, NOD1, AK7, ACACA, STK3, PRPSAP1, MAPK8, BRIP1, BTAF1, HSPH1, STK38, EP400, ABCF3, NEK4, TPK1, NUBPL, TNK1, DNAH14, GATC, MYO5A, HELZ, UBE2G1, HAR…	672	1428	18647	1.41852
GOTERM_BP_DIRECT	GO:0007420~brain development	12	1.4944	0.00315019	NIPBL, CNTN6, BGLAP, SPHK2, SPHK1, SCTR, UNC5C, APOD, CNTN4, CDK5R2, BPTF, ADGRL3	682	115	18719	2.86406
GOTERM_BP_DIRECT	GO:0016477~cell migration	15	1.868	0.0033814	LOC102188914, SDC4, WWC2, PIK3C2G, ARPC5, DEPDC1B, APC, PIK3CA, ITGBL1, CTNNA3, CD248, GPC5, RAC1, MET, NCK1	682	168	18719	2.45064
GOTERM_BP_DIRECT	GO:0035556~intracellular signal transduction	22	2.73973	0.00348709	GSK3B, DGKB, PRKCE, NOD1, LOC102188365, NRG2, STK3, PIKFYVE, DEPDC1B, DEPDC7, NRG3, STK17A, LOC102173333, STK38, ARHGEF3, CLNK, SOCS6, SH2D6, RGS9, DGKI, DGKH, RGS7	682	301	18719	2.00611
GOTERM_BP_DIRECT	GO:0051968~positive regulation of synaptic transmission, glutamatergic	4	0.498132	0.00474961	NPS, RELN, CACNG2, CACNG3	682	10	18719	10.9789
GOTERM_CC_DIRECT	GO:0000785~chromatin	17	2.11706	0.00487502	RB1, AKIRIN2, TCF12, JMJD1C, PPP4R3B, CHD2, PRDM10, RELA, RUNX2, WAPL, STAG1, NIPBL, THAP5, ORC3, NSD1, E2F4, BRD4	718	219	20342	2.19925
GOTERM_BP_DIRECT	GO:0030010~establishment of cell polarity	5	0.622665	0.00528346	LOC102188914, PARD3, UST, EPHB1, PARD3B	682	20	18719	6.8618
GOTERM_BP_DIRECT	GO:0050673~epithelial cell proliferation	5	0.622665	0.00634156	RB1, EYA1, RUNX2, GLI2, STK3	682	21	18719	6.53505
GOTERM_BP_DIRECT	GO:2001224~positive regulation of neuron migration	4	0.498132	0.00635559	NIPBL, SEMA6A, SEMA3A, KIF20B	682	11	18719	9.98081
GOTERM_CC_DIRECT	GO:0005737~cytoplasm	158	19.6762	0.00667533	PUS10, CEP19, FHOD1, WWC2, SLA, ALDH1L2, IPO5, CDC14B, ARHGAP42, FGF9, RNF19A, SLC16A7, KIF21A, SH2D6, RGS9, RGS7, PRKCE, MAGI2, UBE4B, ARMC8, PPP4R3B, SRCIN1, RUNX2, ACAP2, FRMD6, ACAP1, BRMS1, PPA2, IFT81, HECW1, IDNK, PGR, WDFY3, TLN2, KCTD17, ZFPM2, KIF20B, XPR1, SRSF9, DCUN1D5, DAPP1, NCAPG, AK4, UBR1, ARHGAP15, LIN7C, FHIT, AK7, STK3, PRPSAP1, KLC3, BRIP1, LOC102172435, FGGY, MAP2, DND1, AP…	718	3712	20342	1.20592
GOTERM_BP_DIRECT	GO:0016310~phosphorylation	26	3.23786	0.00672474	ALK, GSK3B, AK4, PIK3C2G, AK7, STK3, MAPK8, STK38, PRKG1, NEK4, TPK1, SPHK2, SPHK1, PRKCE, TNK1, PIKFYVE, OBSCN, PIK3CA, MYO3B, LOC102173333, IDNK, PIK3C3, BMPR1B, MET, MAP3K11, NEK11	682	402	18719	1.77519
GOTERM_CC_DIRECT	GO:0005911~cell-cell junction	11	1.36986	0.00748126	LOC102180540, PIKFYVE, DLG2, LOC102179985, PECAM1, FAT4, LIN7C, LOC102180261, LOC102179419, ADGRL3, NCK1	718	115	20342	2.70997
GOTERM_CC_DIRECT	GO:0016604~nuclear body	14	1.74346	0.00805628	ATF7IP, HACE1, EYA1, PTPN23, TERF1, ADD1, CENPC, STAG1, ORC3, SAFB2, EPC1, UBE2O, NCAM2, CORIN	718	172	20342	2.30605
GOTERM_BP_DIRECT	GO:0006470~protein dephosphorylation	11	1.36986	0.00818566	PTPRD, PTPRT, PPM1N, PPM1H, PPP2R5A, PTPN11, PTPN23, PPP4R3B, PPP2R3A, SSH2, CDC14B	682	113	18719	2.67185
GOTERM_BP_DIRECT	GO:0031175~neuron projection development	8	0.996264	0.00915249	RB1, GPM6A, GSK3B, MAP2, MICALL1, RAB13, MAPT, PPP1R9A	682	65	18719	3.37812
GOTERM_CC_DIRECT	GO:0005912~adherens junction	12	1.4944	0.00925015	MYO1E, APC, LRRC7, PARD3, PCDH15, CDH13, CTNNA3, NECTIN3, ADD1, CDH18, PARD3B, AJAP1	718	137	20342	2.48159
GOTERM_BP_DIRECT	GO:0021766~hippocampus development	5	0.622665	0.0103306	ALK, GSK3B, RELN, DAB1, CDK5R2	682	24	18719	5.71817
GOTERM_MF_DIRECT	GO:0019901~protein kinase binding	19	2.36613	0.0105464	PPP1R12A, TICAM2, CEP152, LRBA, UNC5C, PTPN23, BICD1, RELA, FAM83E, APC, CCNY, NBEA, DNAJA3, CAMK2N2, LOC102175356, RAC1, CACUL1, CDK5R2, CNTLN	672	274	18647	1.92417
GOTERM_MF_DIRECT	GO:0071532~ankyrin repeat binding	3	0.373599	0.0120269	KIF21A, TERF1, RELA	672	5	18647	16.6491
GOTERM_CC_DIRECT	GO:0005923~bicellular tight junction	9	1.1208	0.0123904	TJP1, APC, CLDN14, PARD3, MAGI2, RAB13, LIN7C, MPDZ, CGNL1	718	88	20342	2.89754
GOTERM_CC_DIRECT	GO:0097431~mitotic spindle pole	5	0.622665	0.014092	STAG1, IK, FAM83E, NSMCE1, KIF20B	718	27	20342	5.24657
GOTERM_CC_DIRECT	GO:0045202~synapse	17	2.11706	0.0145467	FARP1, GABRB1, DTNA, DSCAM, PRKCE, LIN7C, LOC102186381, GABRG2, GABRG1, NPS, GLRB, PPA2, CAMK2N2, EXOC4, CNIH2, CPEB3, SNTB2	718	247	20342	1.94994
GOTERM_BP_DIRECT	GO:0007169~cell surface receptor protein tyrosine kinase signaling pathway	9	1.1208	0.0156894	PTPRT, ALK, FLT3, TNK1, CLNK, SH2D6, MET, EPHB1, EPHA3	682	89	18719	2.77556
GOTERM_BP_DIRECT	GO:0070372~regulation of ERK1 and ERK2 cascade	4	0.498132	0.0157287	FAM83E, FN1, HMGCR, EPHB1	682	15	18719	7.31926
GOTERM_BP_DIRECT	GO:0032456~endocytic recycling	6	0.747198	0.0159485	RAB1A, VPS50, RAB13, STX6, PTPN23, SNX7	682	41	18719	4.01667
GOTERM_BP_DIRECT	GO:0051660~establishment of centrosome localization	3	0.373599	0.0179835	FHOD1, PARD3, PARD3B	682	6	18719	13.7236
GOTERM_BP_DIRECT	GO:1904781~positive regulation of protein localization to centrosome	3	0.373599	0.0179835	GSK3B, APC, BICD1	682	6	18719	13.7236
GOTERM_CC_DIRECT	GO:0005856~cytoskeleton	17	2.11706	0.0184398	VASP, RTN2, FARP1, LOC102181016, FHOD1, PXN, CCDC146, PTPN13, ADD1, ARHGAP35, FRMD3, FGD4, FRMD6, TLN2, RAC1, SNTB2, SNTA1	718	254	20342	1.8962
GOTERM_BP_DIRECT	GO:0030838~positive regulation of actin filament polymerization	5	0.622665	0.0200217	VASP, BAIAP2L1, PRKCE, FMN1, NCK1	682	29	18719	4.73228
GOTERM_CC_DIRECT	GO:0032039~integrator complex	4	0.498132	0.0205038	NIPBL, INTS3, INTS2, INTS4	718	17	20342	6.66623
GOTERM_CC_DIRECT	GO:0098793~presynapse	7	0.871731	0.0217075	FBXL20, CACNB2, GSK3B, SPHK1, HTR2A, LIN7C, AP2M1	718	62	20342	3.19872
GOTERM_BP_DIRECT	GO:0010467~gene expression	7	0.871731	0.0248709	RTN2, TCF12, HOXA3, NOX4, FMN1, RUNX2, GLI2	682	62	18719	3.09888
GOTERM_BP_DIRECT	GO:0008543~fibroblast growth factor receptor signaling pathway	6	0.747198	0.0251788	FGF14, FGF9, PTPN11, FAT4, FGF12, FGF21	682	46	18719	3.58007
GOTERM_BP_DIRECT	GO:0007389~pattern specification process	4	0.498132	0.0260243	APC, EYA1, MFNG, CRAMP1	682	18	18719	6.09938
GOTERM_BP_DIRECT	GO:0007165~signal transduction	24	2.98879	0.0265609	GABRB1, PLPPR1, PPP1R12A, FAM13B, MAGI2, PPP2R5A, SLA, IL1RAP, ARHGAP15, ARHGAP35, GABRG2, ARHGAP24, GABRG1, LOC108633191, PDE11A, ARHGAP42, ARHGAP20, PDE10A, GLRB, AKAP9, PDE4B, PDE6C, RIN1, NCK1	682	409	18719	1.61059
GOTERM_CC_DIRECT	GO:0015629~actin cytoskeleton	11	1.36986	0.0265935	SVIL, MYO1E, BAIAP2L1, CALD1, MYO5A, CAPG, ARPC5, PPP1R9A, SRCIN1, CORIN, ARHGAP35	718	140	20342	2.22604
GOTERM_CC_DIRECT	GO:0045211~postsynaptic membrane	10	1.24533	0.0274177	GRID2, GABRB1, GLRB, LRRC7, LOC102185610, GPHN, GABRG2, SYNE1, GABRG1, GRIA4	718	121	20342	2.34144
GOTERM_BP_DIRECT	GO:0006289~nucleotide-excision repair	5	0.622665	0.0278414	LOC102182334, BRIP1, ERCC1, ERCC2, COMMD1	682	32	18719	4.28863
GOTERM_MF_DIRECT	GO:0008092~cytoskeletal protein binding	4	0.498132	0.0292533	FRMD3, FARP1, B4GALT1, LIN7C	672	19	18647	5.84179
GOTERM_BP_DIRECT	GO:0060037~pharyngeal system development	3	0.373599	0.0319871	EYA1, FOXI3, HOXA2	682	8	18719	10.2927
GOTERM_CC_DIRECT	GO:0032580~Golgi cisterna membrane	6	0.747198	0.033211	FUT8, B4GALT1, HACE1, CSGALNACT2, CHSY3, FUT1	718	51	20342	3.33311
GOTERM_BP_DIRECT	GO:0006486~protein glycosylation	8	0.996264	0.0350865	SERP1, B4GAT1, ST8SIA1, TRIP11, ALG3, ST8SIA6, FUT1, DHDDS	682	85	18719	2.58327
GOTERM_CC_DIRECT	GO:0070382~exocytic vesicle	4	0.498132	0.0361551	SYT10, SYTL1, SYT9, SYTL3	718	21	20342	5.39647
GOTERM_BP_DIRECT	GO:0007275~multicellular organism development	11	1.36986	0.0362389	ALK, FSTL5, EYA1, FLT3, WNT5A, TNK1, CDH13, SPRY2, MET, CDH18, DKK3	682	143	18719	2.11132
GOTERM_BP_DIRECT	GO:0009887~animal organ morphogenesis	7	0.871731	0.0369848	FGF14, FGF9, LAMA3, E2F4, FGF12, RELA, FGF21	682	68	18719	2.82545
GOTERM_BP_DIRECT	GO:0030334~regulation of cell migration	8	0.996264	0.0370482	FGF14, HACE1, FGF9, LAMA3, MET, FGF12, FGF21, NCK1	682	86	18719	2.55323
GOTERM_CC_DIRECT	GO:0030424~axon	13	1.61893	0.0372272	GSK3B, DSCAM, CNTN6, SEMA3A, HTR2A, GABRG2, ROBO1, FSTL5, CNTN4, NCAM2, MAPT, EPHB1, ADGRL3	718	190	20342	1.93847
GOTERM_BP_DIRECT	GO:0007018~microtubule-based movement	8	0.996264	0.0390808	KLC3, KIF19, DNAH2, DNAH6, DNAH14, KIF24, KIF21A, KIF20B	682	87	18719	2.52388
GOTERM_MF_DIRECT	GO:0016303~1-phosphatidylinositol-3-kinase activity	3	0.373599	0.0393534	PIK3CA, PIK3C2G, PIK3C3	672	9	18647	9.2495
GOTERM_MF_DIRECT	GO:0042802~identical protein binding	31	3.86052	0.039515	RB1, ALK, LOC102183941, SCYL3, SDC4, BRI3, FHOD1, PPM1H, HTR2A, GPHN, STK3, CENPC, PRPSAP1, MICALL1, SAFB2, MBIP, NCAM2, IK, TPK1, FN1, KIF24, SYT9, HARS2, NMRAL1, ANO1, TG, LNX1, CDH13, PGR, KCTD17, MET	672	595	18647	1.44572
GOTERM_BP_DIRECT	GO:0006614~SRP-dependent cotranslational protein targeting to membrane	3	0.373599	0.0401501	SRP19, SSR3, SRP54	682	9	18719	9.14907
GOTERM_BP_DIRECT	GO:0098970~postsynaptic neurotransmitter receptor diffusion trapping	3	0.373599	0.0401501	CACNG2, CACNG3, GPHN	682	9	18719	9.14907
GOTERM_MF_DIRECT	GO:0051015~actin filament binding	15	1.868	0.0403611	SVIL, LOC102188914, SPTBN4, NEBL, FHOD1, MYO5A, CAPG, ARPC5, PPP1R9A, ADD1, CACNB2, MYO1E, SH3YL1, CTNNA3, TLN2	672	231	18647	1.80185
GOTERM_CC_DIRECT	GO:0000407~phagophore assembly site	4	0.498132	0.0407984	TRAPPC8, PIK3C3, SNX7, ATG7	718	22	20342	5.15118
GOTERM_CC_DIRECT	GO:0005654~nucleoplasm	63	7.84558	0.0416917	GSK3B, FHOD1, KDM8, SLA, RSF1, OSBPL11, SIPA1L3, ALDH1L2, SYNE1, IPO5, LOC102180906, NIPBL, BAIAP2L1, HOXA3, SPIN1, HOXA2, SMARCAD1, MACROD2, TEAD4, TGIF1, SPHK2, NSMCE1, ARMC8, PPP4R3B, ZNF12, COMMD1, SAFB, RUNX2, ANO1, THAP5, CCNY, ZNF438, ATF7, ZMYND11, ZFPM2, KIF20B, BDP1, SRSF9, PPM1N, PPM1H, BRIP1, DCAF17, BTAF1, ZMAT3, UBN2, MBIP, STX6, E2F4, SMYD3, BPTF, CNTLN, DTNA, ODAM, CEP152, WAPL, N…	718	1408	20342	1.26767
GOTERM_MF_DIRECT	GO:1904315~transmitter-gated monoatomic ion channel activity involved in regulation of postsynaptic membrane potential	5	0.622665	0.0429455	GRID2, GLRB, GABRG2, GABRG1, GRIA4	672	37	18647	3.7498
GOTERM_BP_DIRECT	GO:0007162~negative regulation of cell adhesion	4	0.498132	0.0441456	DAB1, DSCAM, CDH13, MET	682	22	18719	4.9904
GOTERM_CC_DIRECT	GO:0005891~voltage-gated calcium channel complex	4	0.498132	0.0457266	CACNB2, CACNA2D3, PDE4B, CACNG2	718	23	20342	4.92721
GOTERM_BP_DIRECT	GO:0006417~regulation of translation	6	0.747198	0.0459817	PIWIL2, DNAJC1, LOC102181016, RPLP0, GCN1, TNRC6B	682	54	18719	3.04969
GOTERM_BP_DIRECT	GO:0002076~osteoblast development	3	0.373599	0.0490002	HOXA2, RUNX2, GLI2	682	10	18719	8.23416
GOTERM_BP_DIRECT	GO:0036092~phosphatidylinositol-3-phosphate biosynthetic process	3	0.373599	0.0490002	PIK3CA, PIK3C2G, PIK3C3	682	10	18719	8.23416
KEGG
Category	Term	Count	%	PValue	Genes	List Total	Pop Hits	Pop Total	Fold Enrichment
KEGG_PATHWAY	chx04360 Axon guidance	18	2.24159	0.00104479	ROBO2, GSK3B, SEMA6A, TRPC3, SEMA3A, WNT5A, UNC5C, PTPN11, SSH2, ROBO1, PIK3CA, PARD3, RAC1, BMPR1B, MET, EPHB1, EPHA3, NCK1	380	181	9365	2.45086
KEGG_PATHWAY	chx05412 Arrhythmogenic right ventricular cardiomyopathy	10	1.24533	0.00900763	CACNB2, TCF7L1, SGCD, DTNA, CACNA2D3, CTNNA3, CACNG2, CACNG3, SNTB2, SNTA1	380	88	9365	2.80054
KEGG_PATHWAY	chx05100 Bacterial invasion of epithelial cells	9	1.1208	0.0132427	PIK3CA, PXN, CLTC, FN1, ELMO3, CTNNA3, ARPC5, RAC1, MET	380	78	9365	2.84362
KEGG_PATHWAY	chx04670 Leukocyte transendothelial migration	11	1.36986	0.0179296	VASP, RAP1B, PIK3CA, CLDN14, PXN, PECAM1, PTPN11, CTNNA3, RAC1, SIPA1, ARHGAP35	380	115	9365	2.35732
KEGG_PATHWAY	chx00230 Purine metabolism	12	1.4944	0.0208471	NUDT9, GUCY1A2, PDE11A, PDE10A, PDE4B, NUDT2, PDE6C, AK4, LOC102188365, ENPP3, FHIT, AK7	380	135	9365	2.19064
KEGG_PATHWAY	chx03060 Protein export	5	0.622665	0.0388283	SRP19, IMMP2L, SPCS1, SRP54, TMEM208	380	32	9365	3.85074
KEGG_PATHWAY	chx04070 Phosphatidylinositol signaling system	9	1.1208	0.0424163	PIKFYVE, PIK3CA, DGKB, SACM1L, PLCE1, PIK3C2G, PIK3C3, DGKI, DGKH	380	97	9365	2.28663
KEGG_PATHWAY	chx04390 Hippo signaling pathway	12	1.4944	0.0496143	TEAD4, GSK3B, TCF7L1, FRMD6, DLG2, APC, PARD3, WNT5A, CTNNA3, BMPR1B, GLI2, STK3	380	157	9365	1.88367
KEGG_PATHWAY	chx04933 AGE-RAGE signaling pathway in diabetic complications	9	1.1208	0.056856	MAPK8, CDKN1B, PIK3CA, PRKCE, FN1, NOX4, PLCE1, RAC1, RELA	380	103	9365	2.15342
KEGG_PATHWAY	chx00860 Porphyrin metabolism	6	0.747198	0.0581383	LOC102172435, LOC102172204, LOC106503958, LOC102168532, LOC102175670, HMOX2	380	52	9365	2.84362
KEGG_PATHWAY	chx04010 MAPK signaling pathway	19	2.36613	0.0599347	FLT3, RASGRF2, CACNA2D3, IL1RAP, GNG12, RELA, STK3, RAP1B, CACNB2, MAPK8, MECOM, FGF9, RAC1, MAPT, CACNG2, CACNG3, MET, MAP3K11, FGF21	380	299	9365	1.56605
KEGG_PATHWAY	chx05211 Renal cell carcinoma	7	0.871731	0.0632884	EGLN1, RAP1B, EGLN3, PIK3CA, PTPN11, RAC1, MET	380	70	9365	2.46447
KEGG_PATHWAY	chx05017 Spinocerebellar ataxia	11	1.36986	0.0669379	RBPJL, ATXN3, MAPK8, FGF14, RELN, DAB1, PIK3CA, NFYA, TRPC3, PSMD2, PIK3C3	380	144	9365	1.88258
KEGG_PATHWAY	chx04510 Focal adhesion	14	1.74346	0.0683955	VASP, GSK3B, PPP1R12A, LAMA3, PXN, FN1, ARHGAP35, RAP1B, MAPK8, RELN, PIK3CA, TLN2, RAC1, MET	380	203	9365	1.69964
KEGG_PATHWAY	chx04520 Adherens junction	8	0.996264	0.0751383	RAP1B, TJP1, TCF7L1, PARD3, CTNNA3, RAC1, MET, NECTIN3	380	91	9365	2.16657
KEGG_PATHWAY	chx05226 Gastric cancer	11	1.36986	0.0886574	RB1, GSK3B, TCF7L1, CDKN1B, PIK3CA, APC, FGF9, WNT5A, CTNNA3, MET, FGF21	380	152	9365	1.7835

## Sheet: Table S5. Site primer design
SNP_ID	2nd-PCRP	1st-PCRP	AMP_LEN	UP_CONF	MP_CONF	Tm(NN)	PcGC	PWARN	UEP_DIR	UEP_MASS	UEP_SEQ	EXT1_CALL	EXT1_MASS	EXT1_SEQ	EXT2_CALL	EXT2_MASS	EXT2_SEQ
1	ACGTTGGATGATCAGTCTGCTGTCTTCTGG	ACGTTGGATGCTCTTAACAGTTTCTTCCG	113	94.1	70.5	53.6	35.3		F	5476.6	tCAGAACAATGCAATCTA	C	5723.8	tCAGAACAATGCAATCTAC	T	5803.7	tCAGAACAATGCAATCTAT
2	ACGTTGGATGGCAACACCTGCTTACCTTG	ACGTTGGATGCAGCCTTTGCTCTTGTTCAG	109	98.2	70.5	55.8	43.8	DV	R	5115.4	cCTTACCTTGGCAAACA	G	5362.5	cCTTACCTTGGCAAACAC	C	5402.6	cCTTACCTTGGCAAACAG
3	ACGTTGGATGAGGTGTTTTCCTACCCGTTG	ACGTTGGATGCTTTTGGCCAGGATCAGATG	100	99.8	70.5	57.8	52.9	DV	R	6260.1	cttcCCTACCCGTTGTATCTC	C	6547.3	cttcCCTACCCGTTGTATCTCG	A	6587.2	cttcCCTACCCGTTGTATCTCT
4	ACGTTGGATGTATTCCCACAGATAACCCGC	ACGTTGGATGCATTGTTACAGTGGCTGGAC	109	99.5	70.5	53.4	31.6		R	5762.8	GACACTAAGTATTACCTTT	G	6010	GACACTAAGTATTACCTTTC	A	6089.9	GACACTAAGTATTACCTTTT
5	ACGTTGGATGGGTCCACTAACCACATTGAC	ACGTTGGATGAGCCATGTGGAATTACTTC	101	95.5	70.5	56.8	28.6	d	R	6509.3	TGGCATATTTTATAAGGAGAA	G	6756.5	TGGCATATTTTATAAGGAGAAC	A	6836.4	TGGCATATTTTATAAGGAGAAT
6	ACGTTGGATGCAAAGCCAAAAAACCAGCCC	ACGTTGGATGTATACAGGGAGCTGACTTGG	98	99.6	70.5	57.8	53.3	V	F	5687.7	tcccAACCAGCCCAGACTA	C	5934.9	tcccAACCAGCCCAGACTAC	G	5974.9	tcccAACCAGCCCAGACTAG
7	ACGTTGGATGGCTTTGTAACAGCTGGTGTC	ACGTTGGATGAGAAGCTAAAGTGACCAGCC	97	99.7	70.5	54.6	50	hV	R	4904.2	GCTGGTGTCTTACTAG	G	5151.4	GCTGGTGTCTTACTAGC	A	5231.3	GCTGGTGTCTTACTAGT
8	ACGTTGGATGCCATCTTCTAGACCGGATTC	ACGTTGGATGGACATATCAGGAAGGGAAGG	97	99.8	70.5	62	60		F	4482.9	TCCCAGGCACACACT	C	4730.1	TCCCAGGCACACACTC	G	4770.1	TCCCAGGCACACACTG
9	ACGTTGGATGTAGACAACTCACAGCCGCAC	ACGTTGGATGGCTGCTGTGTATAATTTGCC	95	96.4	70.5	68.7	70.6	Dv	R	6673.3	ctaccGCCCTACGGTGGAGCCT	G	6920.5	ctaccGCCCTACGGTGGAGCCTC	A	7000.4	ctaccGCCCTACGGTGGAGCCTT
10	ACGTTGGATGTAGCAGCTGCAGACTCGAAC	ACGTTGGATGTCACTTCGTTCCACTGCAC	140	90.3	70.5	60.1	60	d	R	4572	CCAGCCTGAGCAAGA	T	4843.2	CCAGCCTGAGCAAGAA	C	4859.2	CCAGCCTGAGCAAGAG
11	ACGTTGGATGACGTGGTGATGGAAGCTTTG	ACGTTGGATGATGTACTGCACCACGTCATC	129	96	70.5	67.2	70.6	d	R	5197.4	CTGGCCCAGAGGTCAGC	G	5444.6	CTGGCCCAGAGGTCAGCC	A	5524.5	CTGGCCCAGAGGTCAGCT
12	ACGTTGGATGAAGCTTCCATCACCACGTTC	ACGTTGGATGGTCTGCAAAGCCATGCGAG	116	93.8	70.5	67.2	80	DgH	F	5318.4	ggCGGGGCGAGTAGCCG	C	5565.6	ggCGGGGCGAGTAGCCGC	T	5645.5	ggCGGGGCGAGTAGCCGT
13	ACGTTGGATGTCACGTCACCAAGAAGCAG	ACGTTGGATGCCTCGCTGTCCCCATTCTC	94	88.4	70.5	65.8	68.8	dHv	R	6128	gaaaGATGTGCACCTCCGCG	G	6375.2	gaaaGATGTGCACCTCCGCGC	A	6455.1	gaaaGATGTGCACCTCCGCGT
14	ACGTTGGATGGACCTGGAGAGAGACGATTG	ACGTTGGATGAGTGGCAGTTGGTCTCATAG	84	97.6	70.5	51.7	46.7	DV	R	4995.3	aGATTGTAAGCAGGAG	T	5266.5	aGATTGTAAGCAGGAGA	C	5282.5	aGATTGTAAGCAGGAGG
15	ACGTTGGATGCAGCAGCCAGTGGCCTTCA	ACGTTGGATGATTGGCGTCACTCAGACAG	101	84.8	70.5	55.8	53.3	dV	R	4408.9	CCTTCACCTCCATCA	T	4680.1	CCTTCACCTCCATCAA	C	4696.1	CCTTCACCTCCATCAG
16	ACGTTGGATGAGGCCTTCCTACTCACCATC	ACGTTGGATGCCACATGGACCATTACCTG	122	95.2	70.5	67.8	58.8	Dh	F	6798.4	ggattTGTTGGGCTGCCATGCA	C	7045.6	ggattTGTTGGGCTGCCATGCAC	T	7125.5	ggattTGTTGGGCTGCCATGCAT
17	ACGTTGGATGAAGTCAAAGGTGGGATCCTG	ACGTTGGATGGTTGAACAGCAAGTACCTCC	147	91.4	70.5	68.6	72.2	DsgHV	R	5886.8	gGGGATCCTGGAGGGCCTC	T	6158	gGGGATCCTGGAGGGCCTCA	C	6174	gGGGATCCTGGAGGGCCTCG

## Sheet: Table S6Polymorphism of the sit
SNPs	Gene name	Chromosome number	Location	mutation	Genotype	Numbers	Genotype frequency	Allele frequency	Minor allele frequency	Ho	He	PIC	Ne	χ2	p-value
SNP2	ENPP3	Chr9	56925452	C>G	CC	178	0.885572	0.942786	0.0572139	0.892119	0.107881	0.102062	1.12093	0.740241	0.6907
					CG	23	0.114428
					GG	0	0
SNP3			56943425	A>C	AA	165	0.820896	0.900498	0.0995025	0.820797	0.179203	0.163147	1.21833	2.50347	0.286
					CA	32	0.159204				0.112417	0.106098	1.12666	0.226369
					CC	4	0.0199005				0.112417	0.106098	1.12666	0.226369
SNP4			56944964	G>A	GG	35	0.174129	0.604478	0.395522	0.521831	0.478169	0.363846	1.91633	1.10057	0.5768
					GA	89	0.442786				0.478674	0.36411	1.91819	0.671667
					AA	77	0.383085				0.478674	0.36411	1.91819	0.671667
SNP6	APC	Chr10	100112427	G>C	GG	1	0.00497512	0.940299	0.0597015	0.887726	0.112274	0.105972	1.12647	0.126958	0.9385
					GC	22	0.109453				0.107618	0.101827	1.1206	0.218815
					CC	178	0.885572				0.107618	0.101827	1.1206	0.218815
SNP7			100113353	G>A	GG	172	0.855721	0.925373	0.0746269	0.861885	0.138115	0.128577	1.16025	0.0148734	0.9926
					GA	28	0.139303				0.140595	0.130712	1.1636	0.269107
					AA	1	0.00497512				0.140595	0.130712	1.1636	0.269107
SNP15	GLI2	Chr2	63400363	C>T	CC	80	0.39801	0.634328	0.365672	0.536088	0.463912	0.356305	1.86536	0.0710983	0.9651
					CT	95	0.472637				0.467377	0.358156	1.8775	0.660159
					TT	26	0.129353				0.467377	0.358156	1.8775	0.660159
SNP16			63417538	C>T	CC	27	0.134328	0.656716	0.343284	0.54912	0.45088	0.349234	1.8211	1.07473	0.5843
					CT	84	0.41791				0.45088	0.349234	1.8211	0.643189
					TT	90	0.447761				0.45088	0.349234	1.8211	0.643189
